# Supplementary material for: (S)-(+)-Ketamine hydro­chloride
Source: Acta Crystallogr Sect E Struct Rep Online. 2008 Jul 16;64(Pt 8):o1487. doi: 10.1107/S1600536808021053 (PMC2962251; doi:10.1107/S1600536808021053)
Supplement: Supplementary file 1 [file e-64-o1487-sup1.cif]

##############################################################################
###                                                                        ###
###        Electronic paper (Acta Crystallographica Section E)             ###
###                                                                        ###
##############################################################################
#                                                                            #
# This CIF contains the data in a paper accepted for publication in Acta     #
# Crystallographica Section E. It conforms to the requirements of Notes      #
# for Authors for Section E, and has been peer reviewed under the auspices   #
# of the IUCr Commission on Journals.                                        #
#                                                                            #
# Full details of the Crystallographic Information File format               #
# are given in the paper "The Crystallographic Information File (CIF):       #
# a New Standard Archive File for Crystallography" by S. R. Hall, F. H.      #
# Allen and I. D. Brown [Acta Cryst. (1991), A47, 655-685].                  #
#                                                                            #
# The current version of the core CIF dictionary is obtainable from          #
# ftp://ftp.iucr.org/pub/cif_core.dic. The current version number is 2.4.    #
#                                                                            #
# Software is freely available for graphical display of the structure(s) in  #
# this CIF.  For information consult the CIF home page http://www.iucr.org/  #
# cif/home.html                                                              #
#                                                                            #
# This file may be used for bona fide research purposes within the           #
# scientific community so long as proper attribution is given to the journal # 
# article from which it was obtained.                                        #
#                                                                            #
##############################################################################
                                             
data_I
_audit_creation_method     SHELXL97
_chemical_name_systematic
;
(<i>S</i>)-(+)-N-[1-(2-chlorophenyl)-2-oxocyclohexyl]methanaminium chloride
;
_chemical_name_common     '(S)-(+)-Ketamine hydrochloride'
_chemical_formula_moiety     'C13 H17 Cl N O, Cl'
_chemical_formula_sum     'C13 H17 Cl2 N O'
_chemical_formula_weight     274.18
_chemical_melting_point     ?
_symmetry_cell_setting     monoclinic
_symmetry_space_group_name_H-M     'P 21'
_symmetry_space_group_name_Hall     'P 2yb'
loop_
    _symmetry_equiv_pos_as_xyz
    'x, y, z'
    '-x, y+1/2, -z'
_cell_length_a     8.4338(4)
_cell_length_b     7.0715(4)
_cell_length_c     11.3524(6)
_cell_angle_alpha     90.00
_cell_angle_beta     101.8750(10)
_cell_angle_gamma     90.00
_cell_volume     662.56(6)
_cell_formula_units_Z     2
_cell_measurement_reflns_used     3471
_cell_measurement_theta_min     2.47
_cell_measurement_theta_max     28.24
_cell_measurement_temperature     90(2)
_exptl_crystal_description     rod
_exptl_crystal_colour     colourless
_exptl_crystal_size_max     0.50
_exptl_crystal_size_mid     0.12
_exptl_crystal_size_min     0.10
_exptl_crystal_density_diffrn     1.374
_exptl_crystal_density_meas     ?
_exptl_crystal_density_method     'not measured'
_exptl_crystal_F_000     288
_exptl_absorpt_coefficient_mu     0.473
_exptl_absorpt_correction_type     multi-scan
_exptl_absorpt_process_details     '(SADABS; Sheldrick, 2008)'
_exptl_absorpt_correction_T_min     0.7977
_exptl_absorpt_correction_T_max     0.9542
_exptl_special_details
;
;
_diffrn_ambient_temperature     90(2)
_diffrn_radiation_type     MoK\a
_diffrn_radiation_wavelength     0.71073
_diffrn_radiation_monochromator     graphite
_diffrn_measurement_device_type     'Bruker APEX CCD area-detector'
_diffrn_measurement_method     '\f and \w'
_diffrn_detector_area_resol_mean     512
_diffrn_reflns_number     6985
_diffrn_reflns_av_R_equivalents     0.0201
_diffrn_reflns_av_sigmaI/netI     0.0309
_diffrn_reflns_theta_min     1.83
_diffrn_reflns_theta_max     28.28
_diffrn_reflns_theta_full     28.28
_diffrn_measured_fraction_theta_max     0.998
_diffrn_measured_fraction_theta_full     0.998
_diffrn_reflns_limit_h_min     -11
_diffrn_reflns_limit_h_max     11
_diffrn_reflns_limit_k_min     -9
_diffrn_reflns_limit_k_max     9
_diffrn_reflns_limit_l_min     -15
_diffrn_reflns_limit_l_max     15
_diffrn_standards_number     ?
_diffrn_standards_interval_count     ?
_diffrn_standards_interval_time     ?
_diffrn_standards_decay_%     0.001
_refine_special_details
;
;
_reflns_number_total     3251
_reflns_number_gt     3146
_reflns_threshold_expression     I>2\s(I)
_refine_ls_structure_factor_coef     Fsqd
_refine_ls_matrix_type     full
_refine_ls_R_factor_all     0.0284
_refine_ls_R_factor_gt     0.0273
_refine_ls_wR_factor_gt     0.0651
_refine_ls_wR_factor_ref     0.0659
_refine_ls_goodness_of_fit_ref     1.068
_refine_ls_restrained_S_all     1.067
_refine_ls_number_reflns     3251
_refine_ls_number_parameters     223
_refine_ls_number_restraints     1
_refine_ls_number_constraints     0
_refine_ls_hydrogen_treatment     refall
_refine_ls_weighting_scheme     calc
_refine_ls_weighting_details
         'calc w=1/[\s^2^(Fo^2^)+(0.0378P)^2^+0.0273P] where P=(Fo^2^+2Fc^2^)/3'
_atom_sites_solution_hydrogens     geom
_atom_sites_solution_primary     direct
_atom_sites_solution_secondary     difmap
_refine_ls_shift/su_max     0.001
_refine_ls_shift/su_mean     0.000
_refine_diff_density_max     0.305
_refine_diff_density_min     -0.170
_refine_ls_extinction_method     none
_refine_ls_extinction_coef     ?
_refine_ls_abs_structure_details     'Flack (1983), 1472 Friedel pairs'
_refine_ls_abs_structure_Flack     0.00(5)
loop_
    _atom_type_symbol
    _atom_type_description
    _atom_type_scat_dispersion_real
    _atom_type_scat_dispersion_imag
    _atom_type_scat_source
    'C' 'C' 0.0033 0.0016
                         'International Tables Vol C Tables 4.2.6.8 and 6.1.1.4'
    'H' 'H' 0.0000 0.0000
                         'International Tables Vol C Tables 4.2.6.8 and 6.1.1.4'
    'N' 'N' 0.0061 0.0033
                         'International Tables Vol C Tables 4.2.6.8 and 6.1.1.4'
    'O' 'O' 0.0106 0.0060
                         'International Tables Vol C Tables 4.2.6.8 and 6.1.1.4'
    'Cl' 'Cl' 0.1484 0.1585
                         'International Tables Vol C Tables 4.2.6.8 and 6.1.1.4'
_computing_data_collection     'SMART (Bruker, 2002)'
_computing_cell_refinement     'SAINT (Bruker, 2002)'
_computing_data_reduction     'SAINT (Bruker, 2002)'
_computing_structure_solution     'SHELXS97 (Sheldrick, 2008)'
_computing_structure_refinement     'SHELXL97 (Sheldrick, 2008)'
_computing_molecular_graphics     'CrystalMaker (Palmer, 2006)'
_computing_publication_material     'SHELXTL (Sheldrick, 2008)'
loop_
    _atom_site_type_symbol
    _atom_site_label
    _atom_site_fract_x
    _atom_site_fract_y
    _atom_site_fract_z
    _atom_site_U_iso_or_equiv
    _atom_site_adp_type
    _atom_site_calc_flag
    _atom_site_refinement_flags
    _atom_site_occupancy
    _atom_site_disorder_assembly
    _atom_site_disorder_group
    Cl Cl2 0.05227(4) 0.23769(5) 0.35081(3) 0.01627(9) Uani d . 1 . .
    Cl Cl1 0.34238(5) -0.13679(5) 0.87212(4) 0.02248(10) Uani d . 1 . .
    O O1 0.38001(14) -0.03746(17) 0.60012(10) 0.0205(2) Uani d . 1 . .
    N N1 0.11098(16) 0.1291(2) 0.62148(11) 0.0132(3) Uani d . 1 . .
    C C1 0.27185(19) 0.0822(2) 0.90899(14) 0.0157(3) Uani d . 1 . .
    C C2 0.2437(2) 0.0998(3) 1.02456(15) 0.0212(3) Uani d . 1 . .
    C C3 0.1889(2) 0.2691(3) 1.06202(16) 0.0239(4) Uani d . 1 . .
    C C4 0.1635(2) 0.4199(3) 0.98344(15) 0.0218(4) Uani d . 1 . .
    C C5 0.19088(19) 0.4012(2) 0.86757(15) 0.0175(3) Uani d . 1 . .
    C C6 0.24628(16) 0.2315(3) 0.82673(13) 0.0140(3) Uani d . 1 . .
    C C7 0.26395(16) 0.2136(2) 0.69555(12) 0.0124(3) Uani d . 1 . .
    C C8 0.40443(19) 0.0878(2) 0.67428(13) 0.0155(3) Uani d . 1 . .
    C C9 0.57016(19) 0.1543(2) 0.73576(15) 0.0176(3) Uani d . 1 . .
    C C10 0.59821(19) 0.3492(3) 0.68330(14) 0.0175(3) Uani d . 1 . .
    C C11 0.46277(19) 0.4860(2) 0.69619(15) 0.0166(3) Uani d . 1 . .
    C C12 0.29711(19) 0.4052(2) 0.63815(14) 0.0142(3) Uani d . 1 . .
    C C13 -0.04410(18) 0.2160(3) 0.63712(14) 0.0170(3) Uani d . 1 . .
    H H11B 0.471(2) 0.511(3) 0.7848(19) 0.024(5) Uiso d . 1 . .
    H H12A 0.294(2) 0.378(3) 0.5499(16) 0.014(4) Uiso d . 1 . .
    H H13A -0.060(2) 0.181(3) 0.7166(17) 0.015(5) Uiso d . 1 . .
    H H10B 0.603(2) 0.334(3) 0.6003(17) 0.016(5) Uiso d . 1 . .
    H H9A 0.649(2) 0.055(3) 0.7199(18) 0.024(5) Uiso d . 1 . .
    H H1B 0.116(2) 0.140(3) 0.5461(17) 0.008(4) Uiso d . 1 . .
    H H10A 0.703(3) 0.397(3) 0.7211(17) 0.021(5) Uiso d . 1 . .
    H H13B -0.126(2) 0.167(3) 0.5775(18) 0.021(5) Uiso d . 1 . .
    H H9B 0.574(2) 0.167(3) 0.8215(18) 0.018(5) Uiso d . 1 . .
    H H5 0.174(2) 0.503(3) 0.8174(19) 0.023(5) Uiso d . 1 . .
    H H12B 0.209(2) 0.490(3) 0.6419(16) 0.018(5) Uiso d . 1 . .
    H H3 0.166(2) 0.278(3) 1.1373(19) 0.026(6) Uiso d . 1 . .
    H H2 0.259(2) -0.003(3) 1.0735(17) 0.015(5) Uiso d . 1 . .
    H H4 0.128(2) 0.542(3) 1.0038(18) 0.022(5) Uiso d . 1 . .
    H H13C -0.038(2) 0.351(3) 0.6318(16) 0.018(5) Uiso d . 1 . .
    H H1A 0.105(3) 0.015(4) 0.6352(18) 0.024(5) Uiso d . 1 . .
    H H11A 0.483(3) 0.601(4) 0.6570(18) 0.029(6) Uiso d . 1 . .
loop_
    _atom_site_aniso_label
    _atom_site_aniso_U_11
    _atom_site_aniso_U_22
    _atom_site_aniso_U_33
    _atom_site_aniso_U_12
    _atom_site_aniso_U_13
    _atom_site_aniso_U_23
    Cl2 0.02035(17) 0.01438(16) 0.01376(16) 0.00042(14) 0.00279(12) -0.00059(13)
    Cl1 0.0302(2) 0.01408(17) 0.02266(19) 0.00260(16) 0.00414(15) 0.00452(14)
    O1 0.0253(6) 0.0180(6) 0.0188(6) 0.0042(5) 0.0059(5) -0.0035(5)
    N1 0.0159(6) 0.0117(6) 0.0117(6) 0.0003(5) 0.0019(5) -0.0008(5)
    C1 0.0155(7) 0.0150(7) 0.0163(7) -0.0006(6) 0.0020(6) 0.0008(6)
    C2 0.0197(8) 0.0285(9) 0.0145(7) -0.0054(7) 0.0016(6) 0.0048(7)
    C3 0.0211(8) 0.0358(11) 0.0159(8) -0.0058(7) 0.0064(6) -0.0049(7)
    C4 0.0192(8) 0.0261(9) 0.0203(8) -0.0013(6) 0.0048(6) -0.0092(7)
    C5 0.0170(7) 0.0169(8) 0.0180(7) 0.0013(6) 0.0022(6) -0.0013(6)
    C6 0.0129(6) 0.0164(7) 0.0126(6) -0.0008(6) 0.0026(5) -0.0003(6)
    C7 0.0130(6) 0.0126(7) 0.0113(6) 0.0003(6) 0.0015(5) 0.0006(6)
    C8 0.0192(8) 0.0145(7) 0.0135(7) 0.0044(6) 0.0053(6) 0.0035(6)
    C9 0.0148(7) 0.0197(8) 0.0183(8) 0.0046(6) 0.0038(6) 0.0024(6)
    C10 0.0159(7) 0.0200(8) 0.0171(7) -0.0001(6) 0.0044(6) 0.0002(6)
    C11 0.0171(7) 0.0143(7) 0.0186(8) -0.0001(6) 0.0042(6) 0.0012(6)
    C12 0.0153(7) 0.0127(7) 0.0146(7) 0.0003(5) 0.0028(5) 0.0013(5)
    C13 0.0149(7) 0.0163(8) 0.0197(7) -0.0001(6) 0.0033(5) -0.0022(7)
_geom_special_details
;
;
loop_
    _geom_bond_atom_site_label_1
    _geom_bond_atom_site_label_2
    _geom_bond_site_symmetry_2
    _geom_bond_distance
    _geom_bond_publ_flag
    Cl1 C1 . 1.7403(16) ?
    O1 C8 . 1.210(2) ?
    N1 C13 . 1.488(2) ?
    N1 C7 . 1.5108(19) ?
    N1 H1B . 0.869(18) ?
    N1 H1A . 0.83(3) ?
    C1 C2 . 1.386(2) ?
    C1 C6 . 1.397(2) ?
    C2 C3 . 1.382(3) ?
    C2 H2 . 0.91(2) ?
    C3 C4 . 1.378(3) ?
    C3 H3 . 0.92(2) ?
    C4 C5 . 1.388(2) ?
    C4 H4 . 0.96(2) ?
    C5 C6 . 1.401(2) ?
    C5 H5 . 0.91(2) ?
    C6 C7 . 1.5321(19) ?
    C7 C8 . 1.540(2) ?
    C7 C12 . 1.553(2) ?
    C8 C9 . 1.503(2) ?
    C9 C10 . 1.539(2) ?
    C9 H9A . 1.01(2) ?
    C9 H9B . 0.97(2) ?
    C10 C11 . 1.527(2) ?
    C10 H10B . 0.957(18) ?
    C10 H10A . 0.96(2) ?
    C11 C12 . 1.528(2) ?
    C11 H11B . 1.01(2) ?
    C11 H11A . 0.96(2) ?
    C12 H12A . 1.014(17) ?
    C12 H12B . 0.96(2) ?
    C13 H13A . 0.971(19) ?
    C13 H13B . 0.93(2) ?
    C13 H13C . 0.96(2) ?
loop_
    _geom_angle_atom_site_label_1
    _geom_angle_atom_site_label_2
    _geom_angle_atom_site_label_3
    _geom_angle_site_symmetry_1
    _geom_angle_site_symmetry_3
    _geom_angle
    _geom_angle_publ_flag
    C13 N1 C7 . . 116.17(12) ?
    C13 N1 H1B . . 107.8(12) ?
    C7 N1 H1B . . 107.7(12) ?
    C13 N1 H1A . . 106.8(15) ?
    C7 N1 H1A . . 111.3(15) ?
    H1B N1 H1A . . 106.7(19) ?
    C2 C1 C6 . . 122.11(15) ?
    C2 C1 Cl1 . . 116.19(13) ?
    C6 C1 Cl1 . . 121.69(12) ?
    C3 C2 C1 . . 120.18(16) ?
    C3 C2 H2 . . 121.6(12) ?
    C1 C2 H2 . . 118.2(12) ?
    C4 C3 C2 . . 119.23(15) ?
    C4 C3 H3 . . 121.0(14) ?
    C2 C3 H3 . . 119.7(14) ?
    C3 C4 C5 . . 120.40(16) ?
    C3 C4 H4 . . 123.7(13) ?
    C5 C4 H4 . . 115.9(13) ?
    C4 C5 C6 . . 121.81(16) ?
    C4 C5 H5 . . 118.8(13) ?
    C6 C5 H5 . . 119.4(13) ?
    C1 C6 C5 . . 116.27(13) ?
    C1 C6 C7 . . 123.69(15) ?
    C5 C6 C7 . . 119.89(14) ?
    N1 C7 C6 . . 109.33(11) ?
    N1 C7 C8 . . 106.29(12) ?
    C6 C7 C8 . . 115.60(12) ?
    N1 C7 C12 . . 108.57(11) ?
    C6 C7 C12 . . 113.44(13) ?
    C8 C7 C12 . . 103.13(11) ?
    O1 C8 C9 . . 124.09(15) ?
    O1 C8 C7 . . 120.38(14) ?
    C9 C8 C7 . . 114.74(13) ?
    C8 C9 C10 . . 107.60(13) ?
    C8 C9 H9A . . 106.5(12) ?
    C10 C9 H9A . . 113.3(12) ?
    C8 C9 H9B . . 109.6(12) ?
    C10 C9 H9B . . 109.0(12) ?
    H9A C9 H9B . . 110.8(16) ?
    C11 C10 C9 . . 110.66(13) ?
    C11 C10 H10B . . 110.3(11) ?
    C9 C10 H10B . . 108.8(12) ?
    C11 C10 H10A . . 111.8(13) ?
    C9 C10 H10A . . 110.1(13) ?
    H10B C10 H10A . . 105.0(16) ?
    C10 C11 C12 . . 110.94(14) ?
    C10 C11 H11B . . 108.0(12) ?
    C12 C11 H11B . . 111.3(12) ?
    C10 C11 H11A . . 106.8(14) ?
    C12 C11 H11A . . 110.4(13) ?
    H11B C11 H11A . . 109.3(17) ?
    C11 C12 C7 . . 111.90(12) ?
    C11 C12 H12A . . 109.5(10) ?
    C7 C12 H12A . . 106.2(12) ?
    C11 C12 H12B . . 113.2(13) ?
    C7 C12 H12B . . 108.5(12) ?
    H12A C12 H12B . . 107.2(15) ?
    N1 C13 H13A . . 107.3(11) ?
    N1 C13 H13B . . 107.4(12) ?
    H13A C13 H13B . . 111.0(17) ?
    N1 C13 H13C . . 110.3(11) ?
    H13A C13 H13C . . 109.3(16) ?
    H13B C13 H13C . . 111.5(17) ?
loop_
    _geom_torsion_atom_site_label_1
    _geom_torsion_atom_site_label_2
    _geom_torsion_atom_site_label_3
    _geom_torsion_atom_site_label_4
    _geom_torsion_site_symmetry_1
    _geom_torsion_site_symmetry_2
    _geom_torsion_site_symmetry_3
    _geom_torsion_site_symmetry_4
    _geom_torsion
    _geom_torsion_publ_flag
    C6 C1 C2 C3 . . . . -0.2(2) ?
    Cl1 C1 C2 C3 . . . . 179.44(13) ?
    C1 C2 C3 C4 . . . . -0.3(3) ?
    C2 C3 C4 C5 . . . . 0.7(3) ?
    C3 C4 C5 C6 . . . . -0.7(3) ?
    C2 C1 C6 C5 . . . . 0.2(2) ?
    Cl1 C1 C6 C5 . . . . -179.37(11) ?
    C2 C1 C6 C7 . . . . -175.34(14) ?
    Cl1 C1 C6 C7 . . . . 5.1(2) ?
    C4 C5 C6 C1 . . . . 0.2(2) ?
    C4 C5 C6 C7 . . . . 175.93(14) ?
    C13 N1 C7 C6 . . . . 48.63(18) ?
    C13 N1 C7 C8 . . . . 174.05(13) ?
    C13 N1 C7 C12 . . . . -75.59(16) ?
    C1 C6 C7 N1 . . . . 81.64(16) ?
    C5 C6 C7 N1 . . . . -93.75(17) ?
    C1 C6 C7 C8 . . . . -38.2(2) ?
    C5 C6 C7 C8 . . . . 146.41(14) ?
    C1 C6 C7 C12 . . . . -157.03(14) ?
    C5 C6 C7 C12 . . . . 27.58(18) ?
    N1 C7 C8 O1 . . . . 6.73(18) ?
    C6 C7 C8 O1 . . . . 128.23(15) ?
    C12 C7 C8 O1 . . . . -107.40(16) ?
    N1 C7 C8 C9 . . . . 177.01(12) ?
    C6 C7 C8 C9 . . . . -61.50(17) ?
    C12 C7 C8 C9 . . . . 62.88(15) ?
    O1 C8 C9 C10 . . . . 107.30(17) ?
    C7 C8 C9 C10 . . . . -62.57(16) ?
    C8 C9 C10 C11 . . . . 55.38(17) ?
    C9 C10 C11 C12 . . . . -55.57(17) ?
    C10 C11 C12 C7 . . . . 59.27(17) ?
    N1 C7 C12 C11 . . . . -171.44(12) ?
    C6 C7 C12 C11 . . . . 66.81(16) ?
    C8 C7 C12 C11 . . . . -58.97(15) ?
loop_
    _geom_hbond_atom_site_label_D
    _geom_hbond_atom_site_label_H
    _geom_hbond_atom_site_label_A
    _geom_hbond_site_symmetry_A
    _geom_hbond_distance_DH
    _geom_hbond_distance_HA
    _geom_hbond_distance_DA
    _geom_hbond_angle_DHA
    _geom_hbond_publ_flag
    N1 H1A Cl2 2_546 0.83(3) 2.39(3) 3.1359(15) 151(2) yes
    N1 H1B Cl2 . 0.869(19) 2.278(19) 3.1065(13) 159.4(17) yes
data_global
_journal_date_recd_electronic     2008-06-11
_journal_date_accepted     2008-07-07
_journal_name_full     'Acta Crystallographica, Section E'
_journal_year     2008
_journal_volume     64
_journal_issue      8
_journal_page_first     o1487
_journal_page_last     o1487
_journal_paper_category     QO
_journal_coeditor_code     BH2181
_publ_contact_author_name     'Wayne Ouellette'
_publ_contact_author_address
;
Department of Chemistry, Syracuse University, Syracuse, New York 13244
USA
;
_publ_contact_author_email     wouellet@syr.edu
_publ_contact_author_fax     315-443-4070
_publ_contact_author_phone     315-443-2925
_publ_section_title
;
(<i>S</i>)-(+)-Ketamine hydrochloride
;
loop_
    _publ_author_name
    _publ_author_footnote
    _publ_author_address
    "Hakey, Patrick" .
;
Department of Chemistry
Syracuse University
Syracuse
New York 13244
USA
;
    "Ouellette, Wayne" .
;
Department of Chemistry
Syracuse University
Syracuse
New York 13244
USA
;
    "Zubieta, Jon" .
;
Department of Chemistry
Syracuse University
Syracuse
New York 13244
USA
;
    "Korter, Timothy" .
;
Department of Chemistry
Syracuse University
Syracuse
New York 13244
USA
;
