# Supplementary material for: (S)-(+)-Ketamine hydro­chloride
Source: Acta Crystallogr Sect E Struct Rep Online. 2008 Jul 16;64(Pt 8):o1487. doi: 10.1107/S1600536808021053 (PMC2962251; doi:10.1107/S1600536808021053)
Supplement: Supplementary file 2 [file e-64-o1487-Isup2.hkl]

# 
# h,k,l, Fc-squared, Fo-squared, sigma(Fo-squared) and status flag 
# 
data_I
_shelx_title ' P21 in P2(1)' 
_shelx_refln_list_code          4 
_shelx_F_calc_maximum       93.34 
_exptl_crystal_F_000       288.00 
_reflns_d_resolution_high  0.7501 
 
loop_ 
 _symmetry_equiv_pos_as_xyz 
 'x, y, z' 
 '-x, y+1/2, -z' 
 
_cell_length_a     8.4338 
_cell_length_b     7.0715 
_cell_length_c    11.3524 
_cell_angle_alpha  90.000 
_cell_angle_beta  101.875 
_cell_angle_gamma  90.000 
 
_shelx_F_squared_multiplier     1.000 
 
loop_ 
 _refln_index_h 
 _refln_index_k 
 _refln_index_l 
 _refln_F_squared_calc 
 _refln_F_squared_meas 
 _refln_F_squared_sigma 
 _refln_observed_status 
   0  -8   0      752.42      753.25     21.97 o 
   1  -8   0       18.10       17.53      1.80 o 
   2  -8   0       27.08       31.88      4.60 o 
   3  -8   0      253.81      249.33     11.29 o 
   4  -8   0       10.44       10.19      3.40 o 
   5  -8   0        9.32        9.16      3.20 o 
   1  -7   0      314.05      307.60     11.42 o 
   2  -7   0       46.49       44.02      2.83 o 
   3  -7   0       47.12       44.95      5.00 o 
   4  -7   0       27.15       30.70      4.54 o 
   5  -7   0      564.46      563.19     19.19 o 
   6  -7   0       72.34       69.65      4.97 o 
   7  -7   0       35.25       35.40      4.18 o 
   2  -6   0       56.72       52.01      2.15 o 
   3  -6   0      368.93      358.28      8.50 o 
   4  -6   0      165.32      161.99      8.17 o 
   5  -6   0        9.61        7.27      2.70 o 
   6  -6   0       57.92       57.15      5.72 o 
   7  -6   0       46.67       53.78      4.44 o 
   8  -6   0       41.24       38.25      5.37 o 
   1  -5   0      656.51      653.54     17.14 o 
   2  -5   0      134.98      148.33      3.73 o 
   3  -5   0      101.58      100.09      5.67 o 
   4  -5   0       98.55       96.61      3.73 o 
   5  -5   0       86.63       72.14      5.51 o 
   6  -5   0       87.49       84.68      4.39 o 
   7  -5   0      130.52      123.47      5.54 o 
   8  -5   0       42.91       45.08      4.16 o 
   9  -5   0       12.69       11.78      2.38 o 
   1  -4   0      764.23      801.33     19.38 o 
   2  -4   0      495.08      501.12      7.88 o 
   3  -4   0       34.23       33.87      3.06 o 
   4  -4   0      481.11      470.29      9.37 o 
   5  -4   0       12.63       15.47      3.11 o 
   6  -4   0       97.51      104.07      4.60 o 
   7  -4   0       45.97       40.25      4.02 o 
   8  -4   0       46.76       48.02      3.98 o 
   9  -4   0      204.86      193.72     14.52 o 
   2  -3   0      141.16      145.31      2.68 o 
   3  -3   0      223.52      214.88      4.99 o 
   4  -3   0      432.58      439.54      8.58 o 
   5  -3   0       37.81       37.14      2.33 o 
   6  -3   0      356.86      314.53     11.15 o 
   7  -3   0       42.13       41.20      3.34 o 
   8  -3   0      105.92      110.85      5.02 o 
   9  -3   0       88.83       96.85     11.22 o 
  10  -3   0        2.41        5.88      1.93 o 
   1  -2   0     2670.09     2961.24     59.22 o 
   2  -2   0      565.15      555.19      9.16 o 
   3  -2   0      611.04      628.14     10.47 o 
   4  -2   0      555.51      569.76     10.22 o 
   5  -2   0       38.23       37.84      1.88 o 
   6  -2   0      942.24      945.04     13.27 o 
   7  -2   0      189.12      159.93      9.34 o 
   8  -2   0      150.80      153.67      8.31 o 
   9  -2   0       44.51       39.49      3.61 o 
  10  -2   0      117.08      122.18      8.75 o 
   1  -1   0     2399.37     2592.60     38.67 o 
   2  -1   0     4854.06     5204.65     76.88 o 
   3  -1   0      629.70      700.26     11.29 o 
   4  -1   0      500.91      524.08      9.79 o 
   5  -1   0      817.93      794.95     11.05 o 
   6  -1   0      122.67      113.32      5.44 o 
   7  -1   0      369.11      342.62      6.63 o 
   8  -1   0       95.57       87.42      9.72 o 
   9  -1   0       37.42       33.34      3.18 o 
  10  -1   0       70.48       64.03      7.11 o 
   1   0   0       29.29       24.98      1.22 o 
   2   0   0      400.87      423.68      5.57 o 
   3   0   0      652.84      660.28      8.62 o 
   4   0   0       63.20       49.90      2.81 o 
   5   0   0       37.96       36.75      1.75 o 
   6   0   0       96.02       93.21      2.90 o 
   7   0   0       66.38       63.15      2.61 o 
   8   0   0       58.03       59.14      2.66 o 
   9   0   0      123.77      124.47      8.13 o 
  10   0   0      142.10      137.74      9.18 o 
   1   1   0     2433.79     2585.37     25.16 o 
   2   1   0     4866.74     5235.81     50.23 o 
   3   1   0      618.30      690.03      7.78 o 
   4   1   0      493.93      518.26      7.46 o 
   5   1   0      815.19      794.26     10.98 o 
   6   1   0      116.87      108.45      3.12 o 
   7   1   0      373.74      367.90      8.81 o 
   8   1   0       93.64       91.79      4.28 o 
   9   1   0       37.97       33.39      8.74 o 
  10   1   0       70.14       78.46      7.57 o 
   0   2   0      627.50      718.43      9.06 o 
   1   2   0     2682.92     2970.74     26.06 o 
   2   2   0      557.33      553.12      6.36 o 
   3   2   0      609.79      614.82      7.21 o 
   4   2   0      561.06      574.19      7.03 o 
   5   2   0       37.47       35.73      2.41 o 
   6   2   0      942.84      929.29     16.94 o 
   7   2   0      190.59      179.84      5.90 o 
   8   2   0      155.90      141.74      8.18 o 
   9   2   0       47.46       50.80      3.84 o 
  10   2   0      112.89      122.81      5.67 o 
   1   3   0      444.40      482.28      5.31 o 
   2   3   0      147.26      151.17      2.63 o 
   3   3   0      225.57      218.57      3.45 o 
   4   3   0      431.23      437.82      7.11 o 
   5   3   0       37.21       35.50      2.64 o 
   6   3   0      365.23      334.49     18.55 o 
   7   3   0       44.53       45.87      6.46 o 
   8   3   0      108.10      108.42      4.98 o 
   9   3   0       88.42       97.30      5.26 o 
  10   3   0        2.42        3.94      1.76 o 
   0   4   0      313.96      375.74      6.09 o 
   1   4   0      760.12      809.56      8.51 o 
   2   4   0      496.27      494.00      6.50 o 
   3   4   0       34.05       32.58      1.41 o 
   4   4   0      482.69      466.79      8.15 o 
   5   4   0       12.85       13.50      1.57 o 
   6   4   0       99.23      105.82      7.56 o 
   7   4   0       46.12       44.85      3.51 o 
   8   4   0       44.95       40.15      3.59 o 
   9   4   0      204.72      209.62      7.62 o 
   1   5   0      653.04      643.40      7.47 o 
   2   5   0      132.17      135.00      3.02 o 
   3   5   0      108.75      109.71      3.50 o 
   4   5   0       96.60       93.57      3.76 o 
   5   5   0       91.94       82.18      3.36 o 
   6   5   0       87.11      101.48      4.58 o 
   7   5   0      129.37      127.81      5.48 o 
   8   5   0       44.94       51.84      4.95 o 
   9   5   0       13.56       13.97      2.64 o 
   0   6   0      556.29      535.69      8.86 o 
   1   6   0      412.90      380.34      5.42 o 
   2   6   0       60.42       59.26      2.70 o 
   3   6   0      369.24      369.94      8.05 o 
   4   6   0      159.52      160.91      4.83 o 
   5   6   0        9.62        9.84      1.51 o 
   6   6   0       57.62       58.52      5.45 o 
   7   6   0       46.48       41.06      3.75 o 
   8   6   0       40.52       38.20      7.10 o 
   1   7   0      305.89      288.70      4.83 o 
   2   7   0       50.13       49.63      3.00 o 
   3   7   0       50.03       46.88      2.87 o 
   4   7   0       28.56       31.24      2.96 o 
   5   7   0      558.32      567.56     13.43 o 
   6   7   0       74.78       74.10      7.07 o 
   7   7   0       37.20       38.14      5.70 o 
   0   8   0      746.58      761.35     22.64 o 
   1   8   0       19.26       17.77      2.36 o 
   2   8   0       27.02       30.36      3.20 o 
   3   8   0      245.59      250.50     18.13 o 
   4   8   0       11.32       11.42      3.20 o 
   5   8   0        9.74       12.25      3.43 o 
   1   9   0      155.03      182.58     10.18 o 
   2   9   0      325.10      313.75      9.62 o 
   3   9   0       26.29       28.24      4.82 o 
  -3  -9   1      187.58      180.55      9.57 o 
  -2  -9   1      101.31      104.40      6.83 o 
   0  -9   1      165.17      158.58      5.49 o 
   1  -9   1       32.86       36.22      7.02 o 
   2  -9   1       27.88       25.19      4.69 o 
  -5  -8   1      151.07      141.97      6.23 o 
  -4  -8   1       56.13       59.32      4.37 o 
  -3  -8   1       91.85       89.79      4.44 o 
   0  -8   1       15.06       10.36      2.92 o 
   1  -8   1       28.34       30.81      2.24 o 
   2  -8   1      537.32      530.52      8.99 o 
   3  -8   1        3.18        4.23      2.68 o 
   4  -8   1       30.50       25.02      4.77 o 
   5  -8   1      123.36      116.64      8.32 o 
  -7  -7   1       23.36       26.32      5.91 o 
  -6  -7   1      183.86      188.92      7.24 o 
  -5  -7   1      121.48      122.89      5.50 o 
  -4  -7   1      170.78      168.03     14.32 o 
  -3  -7   1      344.30      355.49     12.76 o 
  -2  -7   1       49.83       51.62      3.46 o 
  -1  -7   1      131.82      129.34      6.60 o 
   1  -7   1       22.98       25.05      1.90 o 
   2  -7   1      245.29      233.02      6.15 o 
   3  -7   1       81.01       75.67      6.27 o 
   4  -7   1      149.53      144.74      8.39 o 
   5  -7   1        6.19       10.84      3.26 o 
   6  -7   1       16.34       12.56      3.81 o 
   7  -7   1      196.64      216.02      8.15 o 
  -8  -6   1       84.14       86.21      7.65 o 
  -7  -6   1      259.29      257.81      8.48 o 
  -6  -6   1      106.71      115.19      5.29 o 
  -5  -6   1       73.38       67.52      4.26 o 
  -4  -6   1      355.89      341.72     12.59 o 
  -3  -6   1      371.34      380.22     12.43 o 
  -2  -6   1       38.46       37.95      3.80 o 
  -1  -6   1      348.86      329.51     11.04 o 
   1  -6   1        7.21        8.12      2.56 o 
   2  -6   1      495.73      468.45     15.42 o 
   3  -6   1      581.75      565.61     11.78 o 
   4  -6   1      239.41      237.81     10.37 o 
   5  -6   1       79.39       87.71      6.53 o 
   6  -6   1       54.64       61.83      6.55 o 
   7  -6   1       52.29       55.54     11.15 o 
   8  -6   1      112.55      116.31      6.19 o 
  -9  -5   1      107.64      108.57      8.37 o 
  -8  -5   1        0.08       -1.18      1.43 o 
  -7  -5   1       25.71       22.47      3.35 o 
  -6  -5   1       77.08       74.09      4.43 o 
  -5  -5   1      449.20      426.17     15.58 o 
  -4  -5   1       13.69       16.72      2.96 o 
  -3  -5   1       14.09       13.88      1.11 o 
  -2  -5   1      810.17      787.36     19.83 o 
  -1  -5   1       24.81       23.85      2.65 o 
   2  -5   1      524.35      510.77      9.86 o 
   3  -5   1      140.05      147.35      5.60 o 
   4  -5   1      272.82      281.66      7.43 o 
   5  -5   1       99.33      101.89      6.74 o 
   6  -5   1      137.60      125.49      7.92 o 
   7  -5   1        2.93        2.72      1.91 o 
   8  -5   1      150.01      170.63      6.98 o 
   9  -5   1       15.36       16.87      2.92 o 
 -10  -4   1      211.84      223.08      8.40 o 
  -9  -4   1        4.33        3.23      1.79 o 
  -8  -4   1       10.77       11.72      2.16 o 
  -7  -4   1      629.71      636.41     13.82 o 
  -6  -4   1       84.40       83.32      5.97 o 
  -5  -4   1      137.74      140.44      5.02 o 
  -4  -4   1      596.96      605.30     10.96 o 
  -3  -4   1       41.32       39.04      2.05 o 
  -2  -4   1       81.45       90.48      4.50 o 
  -1  -4   1      170.67      176.81      6.24 o 
   2  -4   1      165.17      144.25      3.05 o 
   3  -4   1     1241.45     1247.62     21.70 o 
   4  -4   1      719.58      725.41     13.40 o 
   5  -4   1       21.55       21.16      2.17 o 
   6  -4   1      261.39      268.00     11.44 o 
   7  -4   1       11.50       12.59      2.22 o 
   8  -4   1       22.17       24.21      4.48 o 
   9  -4   1       32.46       32.44      3.94 o 
 -10  -3   1       24.42       30.50      4.32 o 
  -9  -3   1      194.21      203.80      8.34 o 
  -8  -3   1       51.95       51.64      3.96 o 
  -7  -3   1        9.36        4.32      1.63 o 
  -6  -3   1       80.37       68.92      3.74 o 
  -5  -3   1      470.59      466.38      7.37 o 
  -4  -3   1       94.96       99.18      2.62 o 
  -3  -3   1       32.18       40.94      2.06 o 
  -2  -3   1      998.44     1084.46     23.90 o 
  -1  -3   1      406.15      427.58     10.65 o 
   2  -3   1      248.55      262.80      5.67 o 
   3  -3   1       14.54       13.61      1.43 o 
   4  -3   1       49.68       54.32      2.84 o 
   5  -3   1      123.87      128.26      4.41 o 
   6  -3   1      128.85      116.71      6.38 o 
   7  -3   1        6.75        3.49      1.69 o 
   8  -3   1      407.82      381.62     15.07 o 
   9  -3   1      146.91      151.78     12.00 o 
  10  -3   1      162.24      160.95      6.84 o 
 -10  -2   1       43.84       41.57      4.86 o 
  -9  -2   1       37.38       39.57      3.62 o 
  -8  -2   1      146.22      150.11      5.73 o 
  -7  -2   1      788.51      732.20     55.55 o 
  -6  -2   1      412.05      411.94      6.91 o 
  -5  -2   1      429.11      429.54      6.82 o 
  -4  -2   1      905.16      964.61     12.30 o 
  -3  -2   1     1171.90     1310.17     19.51 o 
  -2  -2   1      464.32      480.95      5.59 o 
  -1  -2   1      277.62      306.64      7.40 o 
   1  -2   1     2624.47     2860.70     29.74 o 
   2  -2   1      391.39      386.87      7.08 o 
   3  -2   1     1715.53     1893.16     28.70 o 
   4  -2   1      269.08      254.63      6.31 o 
   5  -2   1      110.47      100.46      3.68 o 
   6  -2   1      438.10      426.55     14.42 o 
   7  -2   1      267.08      235.75     13.16 o 
   8  -2   1      157.72      134.92      5.38 o 
   9  -2   1      118.40      122.95      5.43 o 
  10  -2   1       81.61       81.35      8.19 o 
 -11  -1   1       32.77       32.58      5.16 o 
 -10  -1   1       23.55       20.87      4.30 o 
  -9  -1   1       51.53       48.54      3.77 o 
  -8  -1   1      174.33      163.80      7.00 o 
  -7  -1   1      179.04      174.37      4.25 o 
  -6  -1   1      339.27      334.84      5.96 o 
  -5  -1   1      149.38      154.14      3.41 o 
  -4  -1   1      470.63      472.29      7.16 o 
  -3  -1   1     1314.34     1302.22     15.43 o 
  -2  -1   1      569.77      587.41      9.28 o 
  -1  -1   1      203.98      228.39      3.93 o 
   0  -1   1      860.85      849.13     17.12 o 
   1  -1   1      716.82      848.89     12.84 o 
   2  -1   1      914.61      989.90     15.22 o 
   3  -1   1     1958.78     2121.94     31.05 o 
   4  -1   1     2433.85     2552.06     38.28 o 
   5  -1   1       59.63       62.38      2.33 o 
   6  -1   1      285.87      287.50      5.68 o 
   7  -1   1      516.20      507.09      8.73 o 
   8  -1   1      142.26      140.32      7.18 o 
   9  -1   1        7.65        5.81      2.59 o 
  10  -1   1      120.38      116.92      8.60 o 
 -11   0   1       25.63       23.90      4.35 o 
 -10   0   1        0.21        0.42      2.21 o 
  -9   0   1        9.75       10.97      3.13 o 
  -8   0   1      240.00      239.77      5.85 o 
  -7   0   1       62.46       60.55      2.55 o 
  -6   0   1     1255.07     1275.17     16.76 o 
  -5   0   1      790.08      776.57     10.75 o 
  -4   0   1      185.10      182.61      3.51 o 
  -3   0   1      163.59      168.71      6.93 o 
  -2   0   1      995.81     1006.01     14.48 o 
  -1   0   1     3947.17     4183.18     59.00 o 
   0   0   1        5.39        6.18      0.40 o 
   1   0   1     1580.60     1668.74     19.05 o 
   2   0   1     8713.03     9304.96    131.60 o 
   3   0   1     2339.07     2521.70     29.18 o 
   4   0   1        6.86       12.53      1.09 o 
   5   0   1      277.58      257.17      6.37 o 
   6   0   1        0.41       -0.32      0.74 o 
   7   0   1      126.04      120.15      3.56 o 
   8   0   1      105.24      109.72      4.71 o 
   9   0   1      189.80      193.28     10.31 o 
  10   0   1       52.26       53.73      6.75 o 
 -11   1   1       34.97       38.77      5.68 o 
 -10   1   1       23.57       28.79      4.86 o 
  -9   1   1       50.85       47.22      5.04 o 
  -8   1   1      170.86      166.27      5.75 o 
  -7   1   1      177.98      176.85      4.34 o 
  -6   1   1      325.57      316.69      5.94 o 
  -5   1   1      146.06      151.09      3.49 o 
  -4   1   1      470.52      470.63      6.95 o 
  -3   1   1     1289.89     1257.28     15.51 o 
  -2   1   1      565.50      581.39      7.52 o 
  -1   1   1      201.10      224.91      3.31 o 
   0   1   1      895.86      886.23     10.41 o 
   1   1   1      736.33      854.55     12.68 o 
   2   1   1      918.61      995.04     12.23 o 
   3   1   1     1977.97     2108.22     21.21 o 
   4   1   1     2450.76     2634.99     26.27 o 
   5   1   1       62.26       62.23      2.13 o 
   6   1   1      279.76      287.00      5.45 o 
   7   1   1      514.38      514.87     22.43 o 
   8   1   1      139.05      133.98      6.77 o 
   9   1   1        8.69       11.36      2.08 o 
  10   1   1      121.34      119.49      8.40 o 
 -10   2   1       44.91       48.35      6.11 o 
  -9   2   1       39.01       41.97      5.26 o 
  -8   2   1      144.31      155.93      5.71 o 
  -7   2   1      783.62      748.02     14.64 o 
  -6   2   1      416.16      399.54      6.94 o 
  -5   2   1      429.12      430.49      8.99 o 
  -4   2   1      885.67      920.71     12.33 o 
  -3   2   1     1153.11     1303.03     16.04 o 
  -2   2   1      467.75      478.46      5.76 o 
  -1   2   1      262.56      287.17      3.34 o 
   0   2   1      552.87      567.49      5.19 o 
   1   2   1     2619.73     2843.27     27.89 o 
   2   2   1      385.55      374.49      5.71 o 
   3   2   1     1755.57     1944.86     23.91 o 
   4   2   1      280.36      263.72      3.82 o 
   5   2   1      111.94      106.15      3.16 o 
   6   2   1      436.84      443.63     13.73 o 
   7   2   1      265.08      249.78      7.15 o 
   8   2   1      156.90      147.71      8.19 o 
   9   2   1      115.85      114.84      5.30 o 
  10   2   1       83.04       89.43     10.24 o 
 -10   3   1       26.41       34.78      3.61 o 
  -9   3   1      188.15      192.68     18.72 o 
  -8   3   1       50.64       55.98      3.87 o 
  -7   3   1        9.50        8.73      1.74 o 
  -6   3   1       77.93       74.55      3.70 o 
  -5   3   1      465.76      458.53      7.37 o 
  -4   3   1      101.67      103.54      2.67 o 
  -3   3   1       33.38       41.45      1.67 o 
  -2   3   1      992.40     1075.63     11.83 o 
  -1   3   1      407.27      421.44      4.83 o 
   0   3   1     1124.09     1251.86     10.88 o 
   1   3   1      414.04      411.09      4.68 o 
   2   3   1      248.86      250.16      3.61 o 
   3   3   1       16.38       12.51      1.94 o 
   4   3   1       48.26       48.68      2.23 o 
   5   3   1      127.63      129.79      3.74 o 
   6   3   1      134.39      117.32      5.37 o 
   7   3   1        8.15        6.50      1.51 o 
   8   3   1      414.09      374.76     10.04 o 
   9   3   1      146.68      140.83      6.03 o 
  10   3   1      165.91      164.17      7.46 o 
 -10   4   1      209.97      214.92      8.14 o 
  -9   4   1        4.21        4.65      1.72 o 
  -8   4   1       10.95       11.89      2.14 o 
  -7   4   1      630.44      641.37     13.97 o 
  -6   4   1       82.75       80.19      3.99 o 
  -5   4   1      134.64      131.83     11.68 o 
  -4   4   1      603.03      597.93      9.36 o 
  -3   4   1       41.55       39.17      2.01 o 
  -2   4   1       81.97       88.78      1.98 o 
  -1   4   1      176.15      182.53      2.94 o 
   0   4   1      776.38      830.74      7.95 o 
   1   4   1      205.36      211.41      3.20 o 
   2   4   1      165.58      148.99      2.80 o 
   3   4   1     1218.54     1214.79     16.38 o 
   4   4   1      718.35      716.74     11.08 o 
   5   4   1       21.53       20.48      1.89 o 
   6   4   1      265.18      260.66      8.13 o 
   7   4   1       11.50       12.48      1.98 o 
   8   4   1       23.74       31.28      3.70 o 
   9   4   1       32.65       31.44      3.43 o 
  -9   5   1      110.74      101.54      5.57 o 
  -8   5   1        0.17       -1.12      1.16 o 
  -7   5   1       25.61       25.63      2.94 o 
  -6   5   1       74.84       70.22      4.30 o 
  -5   5   1      446.51      441.54     18.01 o 
  -4   5   1       11.67       12.89      2.95 o 
  -3   5   1       14.94       14.96      1.50 o 
  -2   5   1      806.93      791.93      8.87 o 
  -1   5   1       21.21       20.56      1.22 o 
   0   5   1       40.12       43.74      1.58 o 
   1   5   1      852.81      902.74     10.79 o 
   2   5   1      527.90      525.78      7.08 o 
   3   5   1      142.31      133.48      7.46 o 
   4   5   1      281.45      279.67      6.08 o 
   5   5   1       96.15       94.83      3.50 o 
   6   5   1      139.41      123.91      4.20 o 
   7   5   1        3.02        3.74      2.26 o 
   8   5   1      150.52      161.55      8.76 o 
   9   5   1       16.43       15.41      2.53 o 
  -8   6   1       80.39       83.21      5.25 o 
  -7   6   1      258.59      251.93     14.97 o 
  -6   6   1      105.18      106.77      5.08 o 
  -5   6   1       75.19       67.19      8.52 o 
  -4   6   1      357.61      364.24      9.37 o 
  -3   6   1      367.51      355.07      7.34 o 
  -2   6   1       38.65       39.88      1.72 o 
  -1   6   1      355.95      346.89      5.55 o 
   0   6   1       43.39       40.39      1.57 o 
   1   6   1        5.35        6.28      0.92 o 
   2   6   1      509.87      502.02      8.66 o 
   3   6   1      566.87      548.98     12.80 o 
   4   6   1      234.42      234.24      5.78 o 
   5   6   1       75.35       76.12      4.80 o 
   6   6   1       53.08       50.96      3.21 o 
   7   6   1       52.85       56.11      6.30 o 
   8   6   1      109.59      125.33      8.99 o 
  -7   7   1       24.04       26.81      4.44 o 
  -6   7   1      182.03      189.47     10.14 o 
  -5   7   1      123.61      128.90      5.92 o 
  -4   7   1      177.66      183.26      6.58 o 
  -3   7   1      351.10      348.50      9.42 o 
  -2   7   1       49.02       48.79      2.82 o 
  -1   7   1      128.70      124.89      3.00 o 
   0   7   1       35.93       37.93      2.17 o 
   1   7   1       21.77       22.00      1.89 o 
   2   7   1      248.93      245.60      7.43 o 
   3   7   1       77.48       75.58      4.44 o 
   4   7   1      152.51      138.36      5.87 o 
   5   7   1        6.84       10.21      2.33 o 
   6   7   1       17.34       15.56      3.59 o 
   7   7   1      192.97      174.14     10.99 o 
  -5   8   1      160.16      156.81      9.87 o 
  -4   8   1       57.61       63.66      5.86 o 
  -3   8   1       90.52       85.66      4.75 o 
  -2   8   1        9.88       15.81      2.33 o 
  -1   8   1      242.37      232.40      6.01 o 
   0   8   1       15.35       14.79      1.75 o 
   1   8   1       29.63       37.49      3.31 o 
   2   8   1      526.19      529.78     12.74 o 
   3   8   1        3.04        5.01      1.65 o 
   4   8   1       30.70       30.33      3.35 o 
   5   8   1      118.73      118.20      7.55 o 
  -3   9   1      189.84      188.63     11.10 o 
  -2   9   1      102.35      106.90      7.92 o 
  -1   9   1       84.26       91.57      7.65 o 
   1   9   1       31.63       28.65      3.20 o 
   2   9   1       27.74       29.14      3.28 o 
   3   9   1       81.77       81.93     10.93 o 
  -3  -9   2       16.02       19.22      3.70 o 
  -2  -9   2       16.42       18.08      3.35 o 
  -1  -9   2       40.66       51.37      3.71 o 
   0  -9   2       26.82       30.21      3.08 o 
   1  -9   2       77.07       79.04      3.63 o 
   2  -9   2      123.17      139.05      8.96 o 
  -5  -8   2       18.05       13.63      3.35 o 
  -4  -8   2      332.97      296.43     12.69 o 
  -3  -8   2       29.46       32.52      4.46 o 
  -2  -8   2       16.56       20.30      3.50 o 
  -1  -8   2      149.77      172.24      7.84 o 
   0  -8   2       49.34       56.84      3.44 o 
   1  -8   2       73.87       78.60      3.38 o 
   2  -8   2       79.32       77.57      7.37 o 
   3  -8   2       40.22       40.69      5.44 o 
   4  -8   2      290.05      274.25     12.89 o 
   5  -8   2        5.41        8.51      3.26 o 
  -7  -7   2       17.43       17.14      2.79 o 
  -6  -7   2       82.67       80.32      5.11 o 
  -5  -7   2       71.35       74.90      6.94 o 
  -4  -7   2      187.92      201.67      6.69 o 
  -3  -7   2      163.38      151.99      8.82 o 
  -2  -7   2       56.52       54.14      3.32 o 
  -1  -7   2      238.95      266.40      9.51 o 
   0  -7   2       52.71       45.16      3.96 o 
   1  -7   2      458.03      439.68      7.75 o 
   2  -7   2       58.26       67.32      5.16 o 
   3  -7   2       42.88       43.28      3.41 o 
   4  -7   2      149.40      159.84      9.05 o 
   5  -7   2        9.33        8.42      3.30 o 
   6  -7   2       90.61       92.82      8.34 o 
  -8  -6   2       16.12       13.93      2.56 o 
  -7  -6   2       10.40        9.28      2.23 o 
  -6  -6   2      106.55      112.24      5.16 o 
  -5  -6   2      187.83      189.51      7.31 o 
  -4  -6   2      149.45      138.12      5.12 o 
  -3  -6   2      435.80      428.25      9.51 o 
  -2  -6   2      467.59      508.97     10.30 o 
  -1  -6   2      561.55      568.30     10.90 o 
   1  -6   2      292.09      285.40      5.16 o 
   2  -6   2      216.77      207.19      9.78 o 
   3  -6   2      148.71      154.22      9.43 o 
   4  -6   2       68.04       65.36      3.82 o 
   5  -6   2      308.69      302.92     12.93 o 
   6  -6   2      243.27      245.32     11.90 o 
   7  -6   2       98.33      109.84      8.30 o 
   8  -6   2       51.00       54.61      6.22 o 
  -9  -5   2        3.38        7.97      1.82 o 
  -8  -5   2       14.54       20.94      2.86 o 
  -7  -5   2       63.71       61.58      4.39 o 
  -6  -5   2       30.21       27.77      2.89 o 
  -5  -5   2      127.33      107.29      7.50 o 
  -4  -5   2      195.21      208.74      6.56 o 
  -3  -5   2      154.61      150.44      2.77 o 
  -2  -5   2      119.67      117.63      3.90 o 
  -1  -5   2       28.49       23.41      2.44 o 
   1  -5   2      240.88      248.48      5.53 o 
   2  -5   2      135.18      130.23      4.54 o 
   3  -5   2     1438.66     1355.90     72.65 o 
   4  -5   2      116.92      118.34      4.64 o 
   5  -5   2      173.78      167.57      5.75 o 
   6  -5   2        8.12        5.86      2.59 o 
   7  -5   2      196.15      200.42     10.80 o 
   8  -5   2        9.28        7.08      2.12 o 
 -10  -4   2       21.85       22.50      3.10 o 
  -9  -4   2        3.70        8.09      2.12 o 
  -8  -4   2      177.77      169.70      6.61 o 
  -7  -4   2       66.49       50.74      5.77 o 
  -6  -4   2        6.14        6.41      1.61 o 
  -5  -4   2      349.93      362.74      8.50 o 
  -4  -4   2      720.03      729.17     13.55 o 
  -3  -4   2      124.19      122.31      2.20 o 
  -2  -4   2     1093.09     1068.89     16.86 o 
  -1  -4   2       40.71       46.16      2.05 o 
   1  -4   2      497.56      524.43      7.10 o 
   2  -4   2     1577.28     1634.80     20.03 o 
   3  -4   2      131.83      131.01      4.47 o 
   4  -4   2      248.70      260.05      6.84 o 
   5  -4   2     1042.71     1057.48     19.12 o 
   6  -4   2      209.81      208.45     10.03 o 
   7  -4   2       19.54       17.07      3.84 o 
   8  -4   2       55.68       55.99      4.38 o 
   9  -4   2        7.83        9.91      3.68 o 
 -10  -3   2       30.77       28.91      6.89 o 
  -9  -3   2       33.06       32.92      3.55 o 
  -8  -3   2       63.13       59.77      4.22 o 
  -7  -3   2       96.03       82.45      4.15 o 
  -6  -3   2       69.90       59.75      3.58 o 
  -5  -3   2      435.51      459.90     11.98 o 
  -4  -3   2      320.19      319.40      5.12 o 
  -3  -3   2     1551.65     1665.01     20.09 o 
  -2  -3   2       59.79       62.04      2.30 o 
  -1  -3   2      764.13      869.87     13.58 o 
   0  -3   2     1220.81     1266.83     25.71 o 
   1  -3   2      536.31      565.05      7.09 o 
   2  -3   2      509.63      530.66      7.30 o 
   3  -3   2      657.85      673.93     12.09 o 
   4  -3   2      148.60      152.65      4.81 o 
   5  -3   2       31.62       28.26      2.49 o 
   6  -3   2      110.69       97.67     11.42 o 
   7  -3   2      135.29      126.12      7.82 o 
   8  -3   2        1.07        0.97      2.27 o 
   9  -3   2       49.73       50.07      4.16 o 
 -10  -2   2       68.76       71.93      4.98 o 
  -9  -2   2        3.34        6.03      1.70 o 
  -8  -2   2       91.96       86.64      4.31 o 
  -7  -2   2       70.08       57.27      3.66 o 
  -6  -2   2       78.26       74.09      3.63 o 
  -5  -2   2     1007.73     1018.59     13.26 o 
  -4  -2   2      681.16      696.31     11.96 o 
  -3  -2   2     2397.16     2546.61     36.55 o 
  -2  -2   2      585.14      648.01     10.13 o 
  -1  -2   2     1568.66     1702.77     23.81 o 
   0  -2   2      427.40      466.52      6.60 o 
   1  -2   2      447.53      447.73      7.21 o 
   2  -2   2        6.01        6.15      1.14 o 
   3  -2   2      520.74      539.04     10.02 o 
   4  -2   2      360.74      353.37      7.65 o 
   5  -2   2      484.29      469.74     10.02 o 
   6  -2   2      623.22      620.31     12.67 o 
   7  -2   2       31.98       29.48      2.14 o 
   8  -2   2      230.59      230.86      7.16 o 
   9  -2   2      112.62      114.61      8.27 o 
  10  -2   2       58.54       51.19      6.34 o 
 -11  -1   2        7.57        9.80      3.78 o 
 -10  -1   2       47.58       49.61      4.57 o 
  -9  -1   2      285.11      275.38      8.22 o 
  -8  -1   2      138.50      141.95      5.36 o 
  -7  -1   2        8.74        5.66      1.58 o 
  -6  -1   2      195.25      189.24      4.07 o 
  -5  -1   2       17.04       16.42      1.12 o 
  -4  -1   2      188.12      185.36      3.45 o 
  -3  -1   2      370.91      365.74      7.02 o 
  -2  -1   2      579.96      600.21      9.64 o 
  -1  -1   2     1460.29     1566.27     22.07 o 
   0  -1   2      806.26      759.26     11.12 o 
   1  -1   2      890.99      975.00     11.91 o 
   2  -1   2      363.81      369.61      5.18 o 
   3  -1   2      563.70      570.14      7.73 o 
   4  -1   2     1192.52     1255.68     19.93 o 
   5  -1   2      576.07      605.95     11.82 o 
   6  -1   2      205.09      192.40      4.59 o 
   7  -1   2       35.86       33.62      2.16 o 
   8  -1   2       25.08       22.93      1.96 o 
   9  -1   2       39.87       48.28      6.13 o 
  10  -1   2       85.80       85.59      8.33 o 
 -11   0   2      277.35      263.86     13.20 o 
 -10   0   2        0.56       -0.26      2.06 o 
  -9   0   2       38.07       38.21      3.36 o 
  -8   0   2       18.32       15.36      2.77 o 
  -7   0   2      559.95      556.31      9.05 o 
  -6   0   2      202.83      181.29      4.28 o 
  -5   0   2       98.40       92.79      2.59 o 
  -4   0   2     1533.39     1553.26     18.89 o 
  -3   0   2      555.71      559.03      7.52 o 
  -2   0   2     1338.83     1467.25     17.17 o 
  -1   0   2       63.40       56.41      1.34 o 
   0   0   2      694.62      731.32     14.88 o 
   1   0   2     1896.27     2012.22     23.02 o 
   2   0   2      602.88      574.26      7.57 o 
   3   0   2        4.22        7.37      0.86 o 
   4   0   2      620.11      598.33      8.59 o 
   5   0   2       78.31       85.89      2.64 o 
   6   0   2     1202.44     1180.47     15.97 o 
   7   0   2      324.30      310.19      8.25 o 
   8   0   2       25.38       27.19      4.58 o 
   9   0   2       41.43       48.22      3.75 o 
  10   0   2       21.02       26.07      4.59 o 
 -11   1   2        7.99       10.33      2.51 o 
 -10   1   2       47.79       58.80      6.74 o 
  -9   1   2      287.14      273.63     12.33 o 
  -8   1   2      131.90      129.41      4.11 o 
  -7   1   2        9.89        9.94      1.35 o 
  -6   1   2      196.00      192.17      5.92 o 
  -5   1   2       16.90       15.93      1.32 o 
  -4   1   2      180.15      174.85      3.59 o 
  -3   1   2      376.60      385.34      5.68 o 
  -2   1   2      594.57      613.27      7.97 o 
  -1   1   2     1467.44     1584.68     15.93 o 
   0   1   2      784.89      735.54      9.21 o 
   1   1   2      919.66     1002.80     12.24 o 
   2   1   2      357.97      374.67      5.51 o 
   3   1   2      554.72      581.90      8.17 o 
   4   1   2     1171.11     1214.03     13.25 o 
   5   1   2      583.51      610.34      7.70 o 
   6   1   2      208.23      196.80      6.01 o 
   7   1   2       37.98       38.89      7.63 o 
   8   1   2       25.82       26.27      3.25 o 
   9   1   2       37.99       38.76      3.50 o 
  10   1   2       86.51       91.43      8.24 o 
 -10   2   2       68.23       77.56      7.51 o 
  -9   2   2        3.12        3.23      1.44 o 
  -8   2   2       95.91       98.74      6.68 o 
  -7   2   2       65.91       53.66      5.24 o 
  -6   2   2       79.24       75.63      2.66 o 
  -5   2   2     1007.68     1011.56     13.69 o 
  -4   2   2      670.73      664.15     12.23 o 
  -3   2   2     2413.99     2566.34     30.00 o 
  -2   2   2      558.48      605.69      7.03 o 
  -1   2   2     1567.05     1679.72     17.29 o 
   0   2   2      425.10      454.36      5.90 o 
   1   2   2      445.06      446.32      6.20 o 
   2   2   2        6.44        5.56      0.81 o 
   3   2   2      525.93      531.58      8.55 o 
   4   2   2      344.74      329.26      6.00 o 
   5   2   2      489.71      483.31      8.06 o 
   6   2   2      626.40      632.32     10.22 o 
   7   2   2       31.90       33.03      2.98 o 
   8   2   2      225.18      216.76      7.20 o 
   9   2   2      110.36      117.97      5.42 o 
  10   2   2       57.69       49.13      4.16 o 
 -10   3   2       34.25       34.58      3.51 o 
  -9   3   2       30.80       36.28      3.52 o 
  -8   3   2       64.06       58.43      3.95 o 
  -7   3   2       90.78       95.03      4.34 o 
  -6   3   2       68.90       56.83      3.46 o 
  -5   3   2      441.49      444.67      7.42 o 
  -4   3   2      320.97      323.24      5.70 o 
  -3   3   2     1556.83     1663.11     20.53 o 
  -2   3   2       59.48       58.87      1.58 o 
  -1   3   2      780.28      903.50     11.57 o 
   0   3   2     1216.00     1268.26     12.24 o 
   1   3   2      539.22      574.78      7.03 o 
   2   3   2      514.73      532.49      7.82 o 
   3   3   2      643.78      644.46      9.57 o 
   4   3   2      150.21      153.94      3.87 o 
   5   3   2       31.19       31.15      2.08 o 
   6   3   2      105.04      100.83      3.46 o 
   7   3   2      134.86      126.95      5.11 o 
   8   3   2        0.94        1.55      1.74 o 
   9   3   2       51.79       55.37      4.25 o 
  10   3   2       89.00      107.83      7.94 o 
 -10   4   2       22.03       28.80      3.35 o 
  -9   4   2        3.79        2.40      1.47 o 
  -8   4   2      179.53      184.25      6.76 o 
  -7   4   2       66.37       54.55      6.53 o 
  -6   4   2        5.38        4.67      1.39 o 
  -5   4   2      352.94      333.60     26.76 o 
  -4   4   2      720.39      747.47     10.87 o 
  -3   4   2      122.16      116.92      3.19 o 
  -2   4   2     1080.53     1051.60     12.11 o 
  -1   4   2       39.56       46.28      1.67 o 
   0   4   2      109.84      117.79      2.32 o 
   1   4   2      496.00      527.49      6.97 o 
   2   4   2     1562.20     1632.28     20.56 o 
   3   4   2      131.91      133.04      3.95 o 
   4   4   2      250.49      247.30     14.99 o 
   5   4   2     1040.73     1071.45     15.49 o 
   6   4   2      203.48      188.14      5.14 o 
   7   4   2       18.55       20.26      2.06 o 
   8   4   2       55.47       62.81      4.29 o 
   9   4   2        8.01       12.16      2.29 o 
  -9   5   2        3.80        4.20      1.59 o 
  -8   5   2       13.31       16.34      2.54 o 
  -7   5   2       65.28       68.35      5.78 o 
  -6   5   2       31.91       33.29      3.59 o 
  -5   5   2      129.03      134.14      6.39 o 
  -4   5   2      188.64      193.44      6.26 o 
  -3   5   2      156.82      152.86      3.95 o 
  -2   5   2      121.96      119.00      2.85 o 
  -1   5   2       26.04       24.88      1.98 o 
   0   5   2     1369.87     1419.76     14.41 o 
   1   5   2      240.05      252.23      4.49 o 
   2   5   2      129.12      124.87      4.54 o 
   3   5   2     1470.98     1491.93     23.54 o 
   4   5   2      113.46      114.56      3.64 o 
   5   5   2      174.64      161.35      4.62 o 
   6   5   2        9.21        9.17      2.15 o 
   7   5   2      190.34      192.03      7.16 o 
   8   5   2        7.91        8.54      2.94 o 
  -8   6   2       15.56       21.36      2.87 o 
  -7   6   2       10.31        8.92      4.30 o 
  -6   6   2      105.04      106.71      5.10 o 
  -5   6   2      186.14      183.77      6.59 o 
  -4   6   2      148.82      148.13      5.61 o 
  -3   6   2      429.91      426.01      7.92 o 
  -2   6   2      469.41      500.82     13.37 o 
  -1   6   2      563.04      568.17      8.24 o 
   0   6   2      100.79       87.14      2.72 o 
   1   6   2      293.34      291.96      6.47 o 
   2   6   2      208.25      199.90      6.37 o 
   3   6   2      142.49      139.42      5.43 o 
   4   6   2       69.47       64.48      4.12 o 
   5   6   2      308.48      298.25      8.90 o 
   6   6   2      238.94      234.11     16.01 o 
   7   6   2      100.38      105.99      5.51 o 
   8   6   2       54.55       51.16      6.42 o 
  -7   7   2       17.57       17.18      2.80 o 
  -6   7   2       83.37       81.63      5.15 o 
  -5   7   2       69.57       76.42      4.79 o 
  -4   7   2      189.46      205.68      8.37 o 
  -3   7   2      167.34      170.06      6.27 o 
  -2   7   2       60.10       54.04      2.89 o 
  -1   7   2      242.91      241.15      7.87 o 
   0   7   2       54.40       55.60      3.16 o 
   1   7   2      451.64      448.84     10.55 o 
   2   7   2       59.71       55.34      3.81 o 
   3   7   2       43.83       47.50      3.74 o 
   4   7   2      155.00      148.84      7.16 o 
   5   7   2       10.20       13.10      2.26 o 
   6   7   2       89.66       90.28      5.48 o 
  -5   8   2       18.05       20.16      5.27 o 
  -4   8   2      326.83      337.95     10.11 o 
  -3   8   2       30.92       30.80      3.35 o 
  -2   8   2       16.76       16.60      2.40 o 
  -1   8   2      146.90      143.25      4.65 o 
   0   8   2       49.08       52.87      3.69 o 
   1   8   2       73.71       80.00      4.46 o 
   2   8   2       80.95       72.77      4.63 o 
   3   8   2       40.45       38.28      3.69 o 
   4   8   2      283.48      280.60      9.27 o 
   5   8   2        5.39        5.41      1.70 o 
  -3   9   2       18.10       19.28      4.26 o 
  -2   9   2       16.21       15.30      2.51 o 
  -1   9   2       43.68       47.12      5.75 o 
   1   9   2       78.02       84.83      5.09 o 
   2   9   2      125.59      128.03     13.47 o 
  -1  -9   3       50.63       55.04      5.51 o 
   0  -9   3      156.59      150.44      4.88 o 
   1  -9   3       11.73       12.89      2.54 o 
  -5  -8   3      222.72      241.26     11.41 o 
  -4  -8   3        7.93       13.15      3.12 o 
  -3  -8   3       16.57       20.21      3.60 o 
  -2  -8   3      431.97      426.00     14.35 o 
  -1  -8   3       60.48       62.23      4.75 o 
   0  -8   3       51.59       52.86      3.47 o 
   1  -8   3      152.80      151.12      4.53 o 
   2  -8   3       56.47       52.65      4.83 o 
   3  -8   3        4.50       -0.81      2.04 o 
   4  -8   3       58.07       53.42      6.66 o 
  -7  -7   3      116.65      124.87      8.48 o 
  -6  -7   3       24.06       23.19      4.10 o 
  -5  -7   3       38.20       38.50      4.88 o 
  -4  -7   3      209.28      201.12      9.49 o 
  -3  -7   3       77.94       85.17      5.64 o 
  -2  -7   3       48.59       51.03      4.67 o 
  -1  -7   3       61.03       62.89      4.42 o 
   0  -7   3       96.06       92.33      3.88 o 
   1  -7   3      152.57      151.91      4.31 o 
   2  -7   3      103.56      113.56      8.37 o 
   3  -7   3      206.21      207.43      9.14 o 
   4  -7   3      131.17      144.51      8.89 o 
   5  -7   3       24.83       23.13      4.49 o 
   6  -7   3      100.18      101.54      8.88 o 
  -8  -6   3       57.67       52.20      4.48 o 
  -7  -6   3       17.91       26.21      3.01 o 
  -6  -6   3      119.75      114.18      9.18 o 
  -5  -6   3       58.49       61.18      4.00 o 
  -4  -6   3       61.42       63.94      5.29 o 
  -3  -6   3      501.21      490.03     10.25 o 
  -2  -6   3      242.93      233.63      5.99 o 
  -1  -6   3      204.59      185.32      7.31 o 
   0  -6   3      302.59      307.08      7.70 o 
   1  -6   3      237.56      231.59      5.83 o 
   2  -6   3       25.54       25.86      3.56 o 
   3  -6   3       27.74       30.95      3.03 o 
   4  -6   3       67.43       75.33      4.23 o 
   5  -6   3       66.62       76.38      6.98 o 
   6  -6   3       56.03       59.49      6.79 o 
   7  -6   3       90.02       91.49      8.66 o 
  -9  -5   3        1.44        3.39      1.84 o 
  -8  -5   3       94.19       98.46      5.15 o 
  -7  -5   3       67.73       55.31      5.28 o 
  -6  -5   3      105.56      110.15      4.82 o 
  -5  -5   3      225.25      213.31      6.48 o 
  -4  -5   3      174.51      157.92      5.16 o 
  -3  -5   3      363.52      356.86      7.95 o 
  -2  -5   3       44.63       43.14      2.39 o 
  -1  -5   3      181.69      185.23      4.65 o 
   0  -5   3        0.30        0.91      0.61 o 
   1  -5   3       55.25       55.47      2.74 o 
   2  -5   3      253.27      238.46      9.23 o 
   3  -5   3       61.52       60.80      4.77 o 
   4  -5   3      107.32      110.15      4.62 o 
   5  -5   3      367.00      345.02      9.33 o 
   6  -5   3       13.94        9.14      3.27 o 
   7  -5   3       19.60       23.92      4.56 o 
   8  -5   3      211.76      224.92      8.23 o 
 -10  -4   3      153.58      185.29      7.52 o 
  -9  -4   3       19.28       21.85      3.00 o 
  -8  -4   3      240.58      229.53      7.77 o 
  -7  -4   3       33.75       32.18      3.07 o 
  -6  -4   3       95.89       91.45      5.64 o 
  -5  -4   3       11.37       14.81      2.05 o 
  -4  -4   3      217.59      206.34      8.83 o 
  -3  -4   3      492.02      493.23     12.96 o 
  -2  -4   3      161.42      165.36      4.37 o 
  -1  -4   3     1142.08     1218.74     18.40 o 
   0  -4   3      505.56      485.96      6.81 o 
   1  -4   3      239.80      259.43      4.30 o 
   2  -4   3      141.82      138.30      2.97 o 
   3  -4   3      252.30      268.09      7.06 o 
   4  -4   3      111.28      116.09      4.62 o 
   5  -4   3      167.97      161.23      5.73 o 
   6  -4   3      135.05      133.94      5.34 o 
   7  -4   3      472.86      439.66     16.87 o 
   8  -4   3       91.78       92.18      5.19 o 
   9  -4   3       58.55       68.50      5.03 o 
 -10  -3   3       68.57       69.00      7.91 o 
  -9  -3   3       18.93       21.52      2.88 o 
  -8  -3   3      125.82      118.95      5.27 o 
  -7  -3   3      114.90      113.85      4.84 o 
  -6  -3   3      254.69      254.39      7.07 o 
  -5  -3   3      350.59      335.67      7.90 o 
  -4  -3   3      310.25      322.11      7.21 o 
  -3  -3   3      580.11      593.51      7.05 o 
  -2  -3   3      562.29      638.87     10.66 o 
  -1  -3   3     1050.09     1199.71     17.89 o 
   0  -3   3      104.75      123.25      2.57 o 
   1  -3   3      192.44      198.98      5.04 o 
   2  -3   3      365.79      348.26      7.62 o 
   3  -3   3        1.60        1.90      1.09 o 
   4  -3   3      260.36      261.59      6.93 o 
   5  -3   3      356.68      328.02     10.50 o 
   6  -3   3      190.62      165.14     18.51 o 
   7  -3   3      128.19      131.39      5.28 o 
   8  -3   3       12.49       14.58      3.06 o 
   9  -3   3       94.78       95.55      5.17 o 
 -10  -2   3      131.00      137.31      6.11 o 
  -9  -2   3      217.58      217.48      7.39 o 
  -8  -2   3       33.62       36.95      3.33 o 
  -7  -2   3       57.25       57.38      3.69 o 
  -6  -2   3      205.44      203.48      6.31 o 
  -5  -2   3      200.94      191.62      5.45 o 
  -4  -2   3      197.73      187.34      4.98 o 
  -3  -2   3      224.98      206.50      4.94 o 
  -2  -2   3     1188.70     1252.24     18.31 o 
  -1  -2   3     3526.66     3745.52     38.45 o 
   0  -2   3      819.86      851.93      9.75 o 
   1  -2   3      378.41      378.05      6.62 o 
   2  -2   3      349.73      348.87      7.22 o 
   3  -2   3      314.40      327.21      7.37 o 
   4  -2   3      149.68      137.89      4.64 o 
   5  -2   3       87.06       84.70      3.81 o 
   6  -2   3      291.54      281.24      7.59 o 
   7  -2   3      295.59      286.63      8.06 o 
   8  -2   3      281.75      285.75     11.25 o 
   9  -2   3      129.02      129.26      8.91 o 
  10  -2   3       17.89       20.15      4.22 o 
 -11  -1   3       47.54       48.18      6.56 o 
 -10  -1   3       17.18       19.04      2.74 o 
  -9  -1   3       11.55       15.45      2.37 o 
  -8  -1   3      169.48      164.73      5.91 o 
  -7  -1   3      686.88      653.09     13.31 o 
  -6  -1   3      144.59      130.44      3.12 o 
  -5  -1   3       52.21       55.82      1.91 o 
  -4  -1   3     1274.62     1249.41     15.73 o 
  -3  -1   3      323.19      318.90      6.41 o 
  -2  -1   3      123.18      120.87      3.13 o 
  -1  -1   3     1904.98     2019.28     18.59 o 
   0  -1   3     1222.71     1321.64     19.39 o 
   1  -1   3      188.76      194.11      3.26 o 
   2  -1   3       14.35       14.44      1.26 o 
   3  -1   3      476.43      452.20      6.64 o 
   4  -1   3      385.53      397.73      6.21 o 
   5  -1   3      212.14      213.19      6.08 o 
   6  -1   3       57.10       50.34      3.28 o 
   7  -1   3       77.44       75.05      3.02 o 
   8  -1   3       19.76       17.87      3.63 o 
   9  -1   3       26.57       28.54      4.95 o 
  10  -1   3       49.56       55.45      6.91 o 
 -11   0   3       68.81       81.26      8.33 o 
 -10   0   3       16.08       21.42      4.21 o 
  -9   0   3      265.28      253.56     13.61 o 
  -8   0   3       15.89       15.71      2.30 o 
  -7   0   3      139.10      142.14      4.58 o 
  -6   0   3      252.78      244.29      4.89 o 
  -5   0   3      670.73      680.32     13.33 o 
  -4   0   3        0.03        0.86      0.66 o 
  -3   0   3      115.59      106.22      2.38 o 
  -2   0   3     5323.49     5797.92     51.83 o 
  -1   0   3       56.96       58.96      1.58 o 
   0   0   3     5288.37     5578.61     62.27 o 
   1   0   3     2895.28     3106.89     36.10 o 
   2   0   3        0.10       -0.28      0.53 o 
   3   0   3       95.33       95.43      2.44 o 
   4   0   3      103.50       96.95      2.68 o 
   5   0   3      325.53      322.50      5.92 o 
   6   0   3      579.82      553.92      8.98 o 
   7   0   3        0.01        0.35      1.05 o 
   8   0   3      104.84      104.53      9.25 o 
   9   0   3      372.96      379.90     10.50 o 
  10   0   3        0.05        3.95      2.58 o 
 -11   1   3       48.59       54.58      6.64 o 
 -10   1   3       16.39       15.15      3.53 o 
  -9   1   3       12.43       12.80      3.12 o 
  -8   1   3      168.11      165.23      4.46 o 
  -7   1   3      704.74      682.34     10.59 o 
  -6   1   3      138.67      126.33      3.44 o 
  -5   1   3       48.20       52.83      2.14 o 
  -4   1   3     1294.25     1309.33     18.08 o 
  -3   1   3      319.75      331.07      5.25 o 
  -2   1   3      124.83      126.17      2.12 o 
  -1   1   3     1886.84     1972.61     23.18 o 
   0   1   3     1229.33     1342.64     16.01 o 
   1   1   3      179.35      187.25      3.22 o 
   2   1   3       15.55       14.39      1.03 o 
   3   1   3      478.08      460.92      7.01 o 
   4   1   3      382.16      391.14      6.60 o 
   5   1   3      213.77      205.53      3.61 o 
   6   1   3       50.41       45.67      3.23 o 
   7   1   3       80.42       82.25      4.06 o 
   8   1   3       18.37       17.56      2.32 o 
   9   1   3       26.84       34.30      3.45 o 
  10   1   3       50.01       45.74      4.06 o 
 -10   2   3      129.99      138.83      9.04 o 
  -9   2   3      219.08      217.34      7.22 o 
  -8   2   3       34.79       35.62      8.57 o 
  -7   2   3       57.11       56.11      2.59 o 
  -6   2   3      211.69      207.42      4.69 o 
  -5   2   3      203.57      197.26      4.31 o 
  -4   2   3      196.34      187.37      3.97 o 
  -3   2   3      234.77      216.98      4.14 o 
  -2   2   3     1189.50     1219.31     13.10 o 
  -1   2   3     3525.64     3777.90     42.83 o 
   0   2   3      805.00      821.40     12.03 o 
   1   2   3      382.12      387.82      4.94 o 
   2   2   3      347.91      342.89      5.48 o 
   3   2   3      319.15      340.83      5.78 o 
   4   2   3      150.46      144.40      3.64 o 
   5   2   3       89.75       86.53      2.98 o 
   6   2   3      282.80      265.08      5.89 o 
   7   2   3      292.87      281.99      8.56 o 
   8   2   3      280.46      289.69      8.65 o 
   9   2   3      130.99      144.09      6.07 o 
  10   2   3       16.23       19.82      2.89 o 
 -10   3   3       70.63       70.59      7.43 o 
  -9   3   3       18.58       18.06      4.49 o 
  -8   3   3      125.69      122.16      5.17 o 
  -7   3   3      117.07      111.29     10.33 o 
  -6   3   3      255.87      249.42      5.56 o 
  -5   3   3      353.87      330.30      6.17 o 
  -4   3   3      316.60      310.27      5.74 o 
  -3   3   3      583.20      585.76      8.80 o 
  -2   3   3      571.23      640.79      7.76 o 
  -1   3   3     1079.64     1222.25     13.40 o 
   0   3   3      100.16      111.32      2.88 o 
   1   3   3      197.12      193.80      3.22 o 
   2   3   3      349.09      342.05      5.73 o 
   3   3   3        2.44        2.32      0.81 o 
   4   3   3      263.27      266.35      5.41 o 
   5   3   3      343.89      328.20      6.54 o 
   6   3   3      190.79      169.92      4.62 o 
   7   3   3      129.32      133.68      4.27 o 
   8   3   3       11.36       10.79      1.91 o 
   9   3   3       96.60       93.45      5.25 o 
 -10   4   3      151.22      160.36      8.03 o 
  -9   4   3       19.47       18.59      2.70 o 
  -8   4   3      240.26      243.96      7.94 o 
  -7   4   3       34.39       28.89      5.45 o 
  -6   4   3       95.63       97.95      6.04 o 
  -5   4   3       10.27        9.91      1.33 o 
  -4   4   3      213.39      210.77      4.71 o 
  -3   4   3      497.25      498.11      6.68 o 
  -2   4   3      161.77      167.53      3.22 o 
  -1   4   3     1146.97     1211.03     13.83 o 
   0   4   3      498.14      475.26      7.74 o 
   1   4   3      241.42      251.09      4.18 o 
   2   4   3      143.54      133.60      3.33 o 
   3   4   3      246.06      253.33      5.20 o 
   4   4   3      106.49      115.32      9.78 o 
   5   4   3      168.73      161.58      4.46 o 
   6   4   3      136.18      136.54      4.26 o 
   7   4   3      479.59      461.62      9.19 o 
   8   4   3       91.64      101.71      7.43 o 
   9   4   3       56.21       61.55      6.72 o 
  -9   5   3        1.88        4.67      1.61 o 
  -8   5   3       94.84       95.61      5.28 o 
  -7   5   3       70.87       63.52      4.34 o 
  -6   5   3      105.83      108.12      9.27 o 
  -5   5   3      225.73      223.27      7.00 o 
  -4   5   3      174.36      161.67      4.25 o 
  -3   5   3      370.75      353.91      6.81 o 
  -2   5   3       44.57       43.52      2.04 o 
  -1   5   3      177.76      186.04      3.83 o 
   0   5   3        0.51        0.54      0.74 o 
   1   5   3       56.49       56.72      2.02 o 
   2   5   3      258.91      224.95     19.08 o 
   3   5   3       63.13       62.26      3.54 o 
   4   5   3      100.78       95.71      6.65 o 
   5   5   3      379.88      372.16      9.70 o 
   6   5   3       14.34        9.14      1.99 o 
   7   5   3       18.43       19.17      2.74 o 
   8   5   3      207.52      205.95     11.53 o 
  -8   6   3       57.22       54.33      4.49 o 
  -7   6   3       17.28       19.66      3.14 o 
  -6   6   3      116.79      121.35      5.53 o 
  -5   6   3       58.01       58.42      4.03 o 
  -4   6   3       58.58       62.87      4.13 o 
  -3   6   3      487.96      471.85      8.72 o 
  -2   6   3      239.07      226.72      5.47 o 
  -1   6   3      201.64      188.32      4.13 o 
   0   6   3      305.10      314.81      6.56 o 
   1   6   3      241.17      215.93     14.15 o 
   2   6   3       24.55       27.21      2.64 o 
   3   6   3       28.28       34.18      3.05 o 
   4   6   3       68.11       71.73      6.10 o 
   5   6   3       66.98       69.56      4.59 o 
   6   6   3       56.92       59.05      4.45 o 
   7   6   3       95.16      102.59      5.69 o 
  -7   7   3      115.57      114.52      5.85 o 
  -6   7   3       24.86       21.17      2.86 o 
  -5   7   3       36.10       36.97      3.61 o 
  -4   7   3      208.66      205.34      7.33 o 
  -3   7   3       77.12       78.68      4.45 o 
  -2   7   3       49.65       46.14      2.83 o 
  -1   7   3       61.86       60.80      4.92 o 
   0   7   3       91.32       96.17      3.54 o 
   1   7   3      156.17      159.91      5.78 o 
   2   7   3      106.54      112.14      4.97 o 
   3   7   3      210.07      216.13      7.36 o 
   4   7   3      135.56      136.17      5.95 o 
   5   7   3       25.17       23.66      2.98 o 
   6   7   3      101.15       99.66      5.97 o 
  -5   8   3      217.51      236.71     16.03 o 
  -4   8   3        7.73        7.28      1.92 o 
  -3   8   3       16.63       16.20      2.53 o 
  -2   8   3      427.18      431.00     14.93 o 
  -1   8   3       61.09       59.80      4.13 o 
   0   8   3       50.82       54.04      3.75 o 
   1   8   3      156.09      150.31      5.99 o 
   2   8   3       56.87       55.77      4.17 o 
   3   8   3        4.42        6.17      2.04 o 
   4   8   3       58.00       51.46      4.39 o 
  -2   9   3       88.72       81.95      7.62 o 
  -1   9   3       49.89       48.58      5.92 o 
   0   9   3      157.03      164.55      9.08 o 
   1   9   3        9.99       11.49      2.21 o 
  -1  -9   4        0.11       -0.05      1.49 o 
   0  -9   4       24.83       23.73      2.40 o 
  -5  -8   4       54.46       57.13      6.43 o 
  -4  -8   4      176.32      192.27      9.74 o 
  -3  -8   4       75.89       85.80      6.06 o 
  -2  -8   4       35.69       38.68      2.69 o 
  -1  -8   4        0.95        1.90      1.41 o 
   0  -8   4      391.28      358.33     17.50 o 
   1  -8   4      119.24      121.42      7.72 o 
   2  -8   4       70.95       68.15      4.74 o 
   3  -8   4      180.16      177.82      7.16 o 
   4  -8   4        5.23        6.37      3.06 o 
  -7  -7   4       35.33       30.27      4.91 o 
  -6  -7   4       19.23       20.39      3.98 o 
  -5  -7   4      106.13       94.72      6.80 o 
  -4  -7   4       82.71       79.71      6.51 o 
  -3  -7   4       48.01       43.65      4.80 o 
  -2  -7   4      223.91      220.56      9.09 o 
  -1  -7   4       92.37      102.55      3.40 o 
   0  -7   4      155.42      155.59      5.23 o 
   1  -7   4      247.91      239.96      7.88 o 
   2  -7   4       72.49       80.85      4.54 o 
   3  -7   4       26.69       29.40      3.11 o 
   4  -7   4       35.40       34.01      3.48 o 
   5  -7   4       82.68       80.77      7.94 o 
   6  -7   4       26.59       27.36      5.40 o 
  -8  -6   4       74.00       70.15      9.87 o 
  -7  -6   4      156.35      159.38      7.97 o 
  -6  -6   4      174.23      170.54      6.27 o 
  -5  -6   4       66.19       69.72      6.22 o 
  -4  -6   4       21.16       21.27      3.47 o 
  -3  -6   4       45.29       43.31      4.47 o 
  -2  -6   4       10.44        8.74      2.24 o 
  -1  -6   4       72.88       73.98      2.70 o 
   0  -6   4      359.89      347.61      6.29 o 
   1  -6   4       43.30       47.06      3.43 o 
   2  -6   4      322.77      326.47      8.95 o 
   3  -6   4      297.78      283.07     15.29 o 
   4  -6   4      124.71      126.17      5.41 o 
   5  -6   4       70.26       68.81      6.99 o 
   6  -6   4       71.72       73.30      7.70 o 
   7  -6   4       53.28       62.09      7.59 o 
  -9  -5   4       21.09       25.09      3.17 o 
  -8  -5   4       85.19       90.98      8.11 o 
  -7  -5   4       31.12       33.81      3.35 o 
  -6  -5   4       42.33       43.78      3.45 o 
  -5  -5   4      123.88      113.29      4.57 o 
  -4  -5   4      452.42      433.76      9.53 o 
  -3  -5   4       13.75       15.51      1.84 o 
  -2  -5   4       81.20       82.43      3.09 o 
  -1  -5   4      332.07      324.63      5.75 o 
   0  -5   4       68.67       67.83      2.42 o 
   1  -5   4       31.51       31.06      2.04 o 
   2  -5   4      103.83       97.43      5.21 o 
   3  -5   4       29.15       29.67      2.99 o 
   4  -5   4      237.27      230.26     17.20 o 
   5  -5   4       43.23       44.87      3.56 o 
   6  -5   4      156.84      142.02      8.98 o 
   7  -5   4      170.03      160.54     10.03 o 
   8  -5   4        7.27        8.64      3.08 o 
 -10  -4   4       39.95       37.58      3.99 o 
  -9  -4   4      137.75      137.75      9.05 o 
  -8  -4   4      108.49      114.51      5.28 o 
  -7  -4   4       24.50       28.18      2.94 o 
  -6  -4   4      706.19      653.61     14.58 o 
  -5  -4   4       30.34       29.91      3.35 o 
  -4  -4   4       34.63       37.70      4.02 o 
  -3  -4   4       55.48       52.65      2.62 o 
  -2  -4   4      114.98      113.97      3.36 o 
  -1  -4   4      214.93      199.19      3.25 o 
   0  -4   4       26.85       29.39      1.21 o 
   1  -4   4      567.41      579.41     10.18 o 
   2  -4   4      589.31      563.45     11.89 o 
   3  -4   4       66.80       67.21      4.13 o 
   4  -4   4      424.78      409.42      9.87 o 
   5  -4   4      164.60      164.59     16.57 o 
   6  -4   4       16.24       16.88      2.41 o 
   7  -4   4       44.54       38.28      5.52 o 
   8  -4   4        0.65       -1.03      2.15 o 
 -10  -3   4       58.82       58.85      7.20 o 
  -9  -3   4        1.45        2.46      2.57 o 
  -8  -3   4      104.67       97.72      6.39 o 
  -7  -3   4       19.40       21.02      2.58 o 
  -6  -3   4      142.71      145.48      5.90 o 
  -5  -3   4       82.34       80.82      3.62 o 
  -4  -3   4       79.41       79.19      3.29 o 
  -3  -3   4      402.60      371.68      7.42 o 
  -2  -3   4       72.24       73.80      4.38 o 
  -1  -3   4      344.89      331.75      4.24 o 
   0  -3   4      783.57      887.83     14.29 o 
   1  -3   4       57.22       54.18      2.11 o 
   2  -3   4       89.38       80.23      2.01 o 
   3  -3   4       57.95       57.84      3.13 o 
   4  -3   4      257.41      244.80      6.95 o 
   5  -3   4       63.37       61.66      3.78 o 
   6  -3   4      290.25      265.97      7.98 o 
   7  -3   4       69.49       75.47      4.32 o 
   8  -3   4       50.86       58.77      6.77 o 
   9  -3   4      188.58      184.06     11.06 o 
 -10  -2   4      124.63      121.34      5.80 o 
  -9  -2   4      142.12      145.25      6.01 o 
  -8  -2   4      175.58      176.80      8.37 o 
  -7  -2   4      345.62      336.69      8.66 o 
  -6  -2   4      102.75       97.39      4.09 o 
  -5  -2   4      385.96      385.31      8.40 o 
  -4  -2   4       41.67       49.20      2.64 o 
  -3  -2   4      321.11      301.51      6.35 o 
  -2  -2   4       38.49       36.46      1.98 o 
  -1  -2   4     1562.28     1651.52     15.93 o 
   0  -2   4      893.62      937.54     14.85 o 
   1  -2   4     1633.69     1741.32     28.29 o 
   2  -2   4     1403.72     1470.81     18.04 o 
   3  -2   4      683.02      671.78     34.27 o 
   4  -2   4      125.84      116.83      4.48 o 
   5  -2   4       76.32       75.63      5.56 o 
   6  -2   4      145.93      152.01      5.56 o 
   7  -2   4      135.74      121.05      7.75 o 
   8  -2   4       29.47       30.79      3.21 o 
   9  -2   4       34.82       37.19      5.74 o 
 -11  -1   4       15.63       12.13      3.86 o 
 -10  -1   4       44.77       48.38      4.23 o 
  -9  -1   4       82.56       89.31     13.74 o 
  -8  -1   4       10.25       12.53      2.19 o 
  -7  -1   4      151.93      140.26     15.94 o 
  -6  -1   4       10.51        8.55      1.77 o 
  -5  -1   4      678.71      669.68     12.46 o 
  -4  -1   4       79.73       76.35      3.08 o 
  -3  -1   4      621.73      637.22     14.61 o 
  -2  -1   4      895.07      882.56      9.02 o 
  -1  -1   4      843.92      865.66     10.94 o 
   0  -1   4      179.74      173.35      4.02 o 
   1  -1   4     1170.71     1217.97     15.10 o 
   2  -1   4      812.91      841.75     11.12 o 
   3  -1   4      772.07      834.46     11.08 o 
   4  -1   4       65.08       66.70      2.48 o 
   5  -1   4      476.25      446.22     14.92 o 
   6  -1   4        4.32        3.35      1.82 o 
   7  -1   4       82.73       79.66      4.33 o 
   8  -1   4      159.80      159.77      6.27 o 
   9  -1   4       45.78       47.71      3.99 o 
 -11   0   4        2.12        5.26      2.95 o 
 -10   0   4       57.80       58.08      4.47 o 
  -9   0   4       22.55       26.49      4.05 o 
  -8   0   4       38.40       42.35      3.42 o 
  -7   0   4      435.01      414.50      9.66 o 
  -6   0   4      308.48      295.96      5.57 o 
  -5   0   4      112.19      103.94      2.78 o 
  -4   0   4      469.25      438.50      6.69 o 
  -3   0   4      891.07      950.65      9.57 o 
  -2   0   4       70.30       75.54      2.06 o 
  -1   0   4        0.48        0.16      0.56 o 
   0   0   4     5497.74     5758.60     64.54 o 
   1   0   4      882.44      889.05     11.34 o 
   2   0   4      150.73      142.76      3.06 o 
   3   0   4     2068.24     2095.17     25.21 o 
   4   0   4       40.63       43.60      2.09 o 
   5   0   4        3.21        3.16      0.91 o 
   6   0   4      560.48      496.69     19.22 o 
   7   0   4      173.32      176.05      6.22 o 
   8   0   4       33.73       38.95      5.02 o 
   9   0   4       27.89       26.83      3.18 o 
 -11   1   4       14.83       10.51      3.62 o 
 -10   1   4       43.36       51.07      6.28 o 
  -9   1   4       84.49       90.91      4.49 o 
  -8   1   4        9.69       10.46      3.55 o 
  -7   1   4      148.78      154.23      4.09 o 
  -6   1   4        9.88        9.78      1.28 o 
  -5   1   4      685.53      672.30      6.53 o 
  -4   1   4       82.51       81.10      1.80 o 
  -3   1   4      602.76      611.61      7.31 o 
  -2   1   4      902.12      873.90     13.71 o 
  -1   1   4      855.98      887.72     11.22 o 
   0   1   4      173.74      169.79      2.59 o 
   1   1   4     1181.23     1221.37     14.97 o 
   2   1   4      814.57      859.63     11.26 o 
   3   1   4      766.83      811.02     11.27 o 
   4   1   4       62.10       64.03      2.40 o 
   5   1   4      481.97      459.21      7.85 o 
   6   1   4        4.40        4.50      1.05 o 
   7   1   4       84.96       79.67      3.10 o 
   8   1   4      160.00      172.72      6.44 o 
   9   1   4       43.88       44.42      3.85 o 
 -10   2   4      121.02      116.99      8.13 o 
  -9   2   4      139.25      123.56      8.02 o 
  -8   2   4      183.12      189.59      4.91 o 
  -7   2   4      339.16      332.20      6.68 o 
  -6   2   4      103.18       98.91      3.20 o 
  -5   2   4      380.47      370.14      6.65 o 
  -4   2   4       46.17       51.50      2.16 o 
  -3   2   4      327.11      316.95      5.54 o 
  -2   2   4       40.43       39.41      1.47 o 
  -1   2   4     1554.84     1660.31     20.05 o 
   0   2   4      901.30      954.03     12.44 o 
   1   2   4     1639.77     1751.35     18.27 o 
   2   2   4     1393.66     1464.47     18.21 o 
   3   2   4      692.36      679.25      9.83 o 
   4   2   4      125.67      117.60      4.25 o 
   5   2   4       79.40       81.66      5.14 o 
   6   2   4      145.37      141.35      4.16 o 
   7   2   4      137.64      126.24      4.12 o 
   8   2   4       29.08       24.94      2.92 o 
   9   2   4       35.52       39.54      6.80 o 
 -10   3   4       61.00       63.36      7.03 o 
  -9   3   4        1.65        2.39      2.00 o 
  -8   3   4      106.61      106.22      4.85 o 
  -7   3   4       19.98       21.44      2.66 o 
  -6   3   4      147.68      139.20      8.84 o 
  -5   3   4       80.61       77.39      2.80 o 
  -4   3   4       78.53       71.52      2.76 o 
  -3   3   4      396.71      369.39      5.08 o 
  -2   3   4       75.13       68.20      1.87 o 
  -1   3   4      331.67      317.01      8.23 o 
   0   3   4      790.47      875.50     12.02 o 
   1   3   4       59.71       55.86      1.54 o 
   2   3   4       90.49       82.44      2.34 o 
   3   3   4       56.93       60.42      2.91 o 
   4   3   4      254.73      245.95      5.23 o 
   5   3   4       67.19       70.95      2.78 o 
   6   3   4      294.26      285.03      7.41 o 
   7   3   4       69.07       73.77      3.39 o 
   8   3   4       52.13       51.91      3.92 o 
   9   3   4      191.64      207.57     11.00 o 
 -10   4   4       40.03       39.61      3.93 o 
  -9   4   4      137.83      143.26      6.23 o 
  -8   4   4      108.75      110.17      5.25 o 
  -7   4   4       24.15       23.43      2.69 o 
  -6   4   4      706.39      671.66     10.90 o 
  -5   4   4       29.15       30.97      2.09 o 
  -4   4   4       35.12       35.86      3.51 o 
  -3   4   4       55.07       52.22      2.40 o 
  -2   4   4      113.88      112.11      2.66 o 
  -1   4   4      209.61      190.41      4.23 o 
   0   4   4       27.46       26.04      1.86 o 
   1   4   4      565.58      560.71      9.10 o 
   2   4   4      598.20      608.47     11.77 o 
   3   4   4       66.79       66.96      3.43 o 
   4   4   4      422.61      413.50     14.40 o 
   5   4   4      165.03      157.36      5.73 o 
   6   4   4       17.47       15.67      2.43 o 
   7   4   4       46.76       50.47      5.81 o 
   8   4   4        0.82        1.75      1.47 o 
  -9   5   4       20.83       25.85      3.28 o 
  -8   5   4       83.74       78.96      5.08 o 
  -7   5   4       30.65       29.14      3.89 o 
  -6   5   4       43.39       45.86      3.65 o 
  -5   5   4      127.00      114.45      3.71 o 
  -4   5   4      458.45      437.77      8.09 o 
  -3   5   4       16.70       16.39      2.06 o 
  -2   5   4       80.39       81.91      2.43 o 
  -1   5   4      337.80      323.62      6.25 o 
   0   5   4       67.27       61.22      2.64 o 
   1   5   4       28.40       25.80      2.00 o 
   2   5   4       97.97       90.04      4.06 o 
   3   5   4       30.75       27.47      2.68 o 
   4   5   4      238.23      235.90      7.28 o 
   5   5   4       41.65       39.65      3.52 o 
   6   5   4      155.20      152.64      6.24 o 
   7   5   4      169.81      180.64      7.17 o 
   8   5   4        7.93       12.15      2.97 o 
  -8   6   4       70.57       78.50      6.31 o 
  -7   6   4      157.24      159.09      6.70 o 
  -6   6   4      174.15      172.85      6.75 o 
  -5   6   4       67.28       69.30     10.91 o 
  -4   6   4       18.66       16.99      1.78 o 
  -3   6   4       48.89       48.44      2.76 o 
  -2   6   4       11.54        8.96      1.61 o 
  -1   6   4       70.38       74.75      2.87 o 
   0   6   4      365.78      361.77      9.91 o 
   1   6   4       44.82       49.47      3.34 o 
   2   6   4      323.80      324.65      8.73 o 
   3   6   4      294.63      295.15      8.46 o 
   4   6   4      120.93      112.75      6.18 o 
   5   6   4       68.66       69.46      4.89 o 
   6   6   4       71.10       76.06      6.63 o 
   7   6   4       50.89       57.92      4.82 o 
  -7   7   4       36.05       35.18      3.79 o 
  -6   7   4       18.28       17.06      2.69 o 
  -5   7   4      109.89      101.67      5.77 o 
  -4   7   4       83.46       79.86      4.96 o 
  -3   7   4       50.84       51.68      3.06 o 
  -2   7   4      222.83      216.86      6.95 o 
  -1   7   4       90.71       97.24      5.17 o 
   0   7   4      159.70      152.30      5.41 o 
   1   7   4      241.59      257.29      8.99 o 
   2   7   4       72.51       78.85      4.61 o 
   3   7   4       27.47       30.28      3.19 o 
   4   7   4       35.87       34.12      7.89 o 
   5   7   4       80.84       81.53      5.23 o 
   6   7   4       27.42       33.62      3.79 o 
  -5   8   4       57.36       59.87      7.17 o 
  -4   8   4      174.39      175.57      7.28 o 
  -3   8   4       75.44       68.28      4.90 o 
  -2   8   4       35.84       40.07      5.33 o 
  -1   8   4        0.99        4.66      1.51 o 
   0   8   4      389.52      391.56     14.49 o 
   1   8   4      121.74      126.19      5.49 o 
   2   8   4       69.26       76.84      4.88 o 
   3   8   4      173.85      176.44      7.06 o 
   4   8   4        4.96        4.45      1.74 o 
  -1   9   4        0.16        4.11      2.13 o 
   0   9   4       25.50       29.57      4.56 o 
  -5  -8   5      137.96      155.34      9.09 o 
  -4  -8   5        4.11        3.46      2.24 o 
  -3  -8   5      133.53      134.34      5.13 o 
  -2  -8   5       68.12       74.58      7.71 o 
  -1  -8   5      131.18      124.53      5.16 o 
   0  -8   5       46.13       42.61      5.61 o 
   1  -8   5       23.06       24.27      7.03 o 
   2  -8   5       99.80       93.20      5.36 o 
   3  -8   5       18.85       20.72      2.97 o 
  -7  -7   5       74.52       91.72      8.33 o 
  -6  -7   5      219.17      239.33     11.49 o 
  -5  -7   5      218.36      230.01     10.77 o 
  -4  -7   5        4.79        3.47      2.05 o 
  -3  -7   5      141.43      128.49      7.31 o 
  -2  -7   5      144.37      143.21      4.24 o 
  -1  -7   5      157.31      169.26      5.67 o 
   0  -7   5       78.05       83.24      4.12 o 
   1  -7   5       14.70       15.11      2.45 o 
   2  -7   5      177.98      172.75      7.13 o 
   3  -7   5       89.82       94.50      5.18 o 
   4  -7   5       38.92       37.62      4.33 o 
   5  -7   5        2.36        1.91      2.27 o 
  -8  -6   5      125.53      127.52      8.69 o 
  -7  -6   5      109.55      118.11      7.87 o 
  -6  -6   5       29.63       22.17      3.76 o 
  -5  -6   5      187.79      196.16      9.40 o 
  -4  -6   5      252.60      252.59     10.53 o 
  -3  -6   5      460.58      431.36     14.07 o 
  -2  -6   5       35.36       37.46      2.97 o 
  -1  -6   5       80.07       73.54      5.19 o 
   0  -6   5      196.36      183.80      8.23 o 
   1  -6   5        4.91        4.33      1.39 o 
   2  -6   5      341.10      322.38      9.16 o 
   3  -6   5      157.34      156.73      6.23 o 
   4  -6   5      198.41      215.53      7.56 o 
   5  -6   5      149.02      160.27      6.56 o 
   6  -6   5       46.55       39.13      6.10 o 
  -9  -5   5      113.51      115.21      5.78 o 
  -8  -5   5        2.72        4.02      1.84 o 
  -7  -5   5        0.51        2.10      1.37 o 
  -6  -5   5      102.37      105.03      4.62 o 
  -5  -5   5        9.31       13.52      1.89 o 
  -4  -5   5       64.04       62.73      5.26 o 
  -3  -5   5      182.52      176.44      7.80 o 
  -2  -5   5      777.00      737.01     12.17 o 
  -1  -5   5       56.78       64.89      2.56 o 
   0  -5   5       51.37       46.83      4.46 o 
   1  -5   5     1002.57      968.92     26.48 o 
   2  -5   5      211.05      206.72      6.69 o 
   3  -5   5       49.78       42.22      3.42 o 
   4  -5   5       62.38       62.83      9.50 o 
   5  -5   5       59.13       58.48      4.51 o 
   6  -5   5       26.49       28.99      3.19 o 
   7  -5   5       46.99       56.98      6.83 o 
 -10  -4   5       21.00       21.88      4.46 o 
  -9  -4   5       70.44       78.30      5.25 o 
  -8  -4   5        0.79        1.62      2.14 o 
  -7  -4   5      306.15      307.19      8.63 o 
  -6  -4   5      105.18      108.54      6.25 o 
  -5  -4   5       24.62       22.28      2.96 o 
  -4  -4   5     1150.47     1122.05     18.67 o 
  -3  -4   5       13.16       12.51      1.72 o 
  -2  -4   5       25.71       27.27      1.52 o 
  -1  -4   5      750.27      751.20     10.23 o 
   0  -4   5      243.18      251.62      6.02 o 
   1  -4   5       36.88       38.51      2.04 o 
   2  -4   5       11.08       10.65      1.82 o 
   3  -4   5     1080.75     1057.50     19.45 o 
   4  -4   5      123.70      121.91      5.62 o 
   5  -4   5      138.85      143.44      5.72 o 
   6  -4   5      188.44      202.36      9.42 o 
   7  -4   5       56.81       64.70      7.08 o 
   8  -4   5        1.72        1.25      2.23 o 
 -10  -3   5       43.76       50.18      4.53 o 
  -9  -3   5      194.23      210.07      7.50 o 
  -8  -3   5       44.36       45.88      3.83 o 
  -7  -3   5       61.51       58.30      3.85 o 
  -6  -3   5      186.33      178.97      5.85 o 
  -5  -3   5      130.40      123.06      5.41 o 
  -4  -3   5        6.70        9.27      2.32 o 
  -3  -3   5      293.25      286.11      6.27 o 
  -2  -3   5     1041.26     1081.11     11.35 o 
  -1  -3   5      119.56      123.41      3.01 o 
   0  -3   5      159.93      146.37      4.52 o 
   1  -3   5      608.99      550.86     10.07 o 
   2  -3   5      430.18      443.04      6.94 o 
   3  -3   5       18.74       15.24      2.08 o 
   4  -3   5       97.19       96.61      4.41 o 
   5  -3   5       40.11       40.49      3.28 o 
   6  -3   5      119.83      129.93      5.48 o 
   7  -3   5       54.59       58.73      4.19 o 
   8  -3   5      101.85       96.61      8.53 o 
 -10  -2   5        4.10        4.64      1.87 o 
  -9  -2   5       78.85       72.45      4.80 o 
  -8  -2   5      141.49      142.58      5.77 o 
  -7  -2   5      720.14      671.52     13.79 o 
  -6  -2   5      215.12      201.97      7.63 o 
  -5  -2   5      544.42      527.35     13.63 o 
  -4  -2   5      733.67      746.46     13.02 o 
  -3  -2   5      713.98      730.16     11.19 o 
  -2  -2   5       43.82       43.34      1.38 o 
  -1  -2   5       50.39       45.83      2.34 o 
   0  -2   5      127.24      122.57      3.59 o 
   1  -2   5      123.22      120.44      3.45 o 
   2  -2   5      336.97      319.48      5.36 o 
   3  -2   5      232.45      245.27      6.04 o 
   4  -2   5      696.19      737.64     14.36 o 
   5  -2   5      227.51      213.03      9.74 o 
   6  -2   5      191.96      195.94      8.70 o 
   7  -2   5       81.08       72.57      4.55 o 
   8  -2   5       33.74       36.47      3.57 o 
   9  -2   5       80.07       97.38      8.85 o 
 -11  -1   5       82.53       86.75      5.75 o 
 -10  -1   5       54.33       59.91      4.67 o 
  -9  -1   5        4.55        7.78      1.91 o 
  -8  -1   5      438.80      416.68     10.36 o 
  -7  -1   5       83.22       81.13      5.54 o 
  -6  -1   5       14.64       10.41      1.85 o 
  -5  -1   5      302.50      299.18      7.16 o 
  -4  -1   5        7.96        9.06      1.43 o 
  -3  -1   5      717.55      733.20      7.99 o 
  -2  -1   5      281.14      304.91      6.16 o 
  -1  -1   5      174.29      166.18      3.30 o 
   0  -1   5      138.38      117.35      3.71 o 
   1  -1   5       77.58       75.32      2.21 o 
   2  -1   5      527.33      538.58      7.92 o 
   3  -1   5      317.98      312.23      9.52 o 
   4  -1   5      280.63      287.33      5.33 o 
   5  -1   5       12.93       12.60      2.05 o 
   6  -1   5       21.26       20.12      2.55 o 
   7  -1   5       85.98       87.12      4.69 o 
   8  -1   5        7.40       10.17      1.93 o 
   9  -1   5       34.64       37.54      3.77 o 
 -11   0   5       13.10       17.06      4.06 o 
 -10   0   5       24.83       31.82      3.50 o 
  -9   0   5       35.92       31.60      5.61 o 
  -8   0   5       74.00       73.43      4.15 o 
  -7   0   5       88.22       80.14      7.09 o 
  -6   0   5      259.75      239.37      4.91 o 
  -5   0   5      453.17      437.28     11.71 o 
  -4   0   5      594.84      617.62      6.94 o 
  -3   0   5     1080.91     1092.13     14.00 o 
  -2   0   5      566.04      558.11      7.91 o 
  -1   0   5     3623.35     4062.09     46.32 o 
   0   0   5      135.38      141.43      3.01 o 
   1   0   5       57.51       61.24      1.97 o 
   2   0   5      781.43      774.14     10.61 o 
   3   0   5       99.56       97.15      2.78 o 
   4   0   5      139.89      138.90      3.91 o 
   5   0   5      335.93      344.10      6.47 o 
   6   0   5       72.70       65.43      3.91 o 
   7   0   5       36.98       36.03      3.29 o 
   8   0   5      293.08      281.45     11.98 o 
   9   0   5        9.06       12.48      3.98 o 
 -11   1   5       85.25       92.47      8.85 o 
 -10   1   5       56.92       55.37      6.67 o 
  -9   1   5        4.57        6.68      1.72 o 
  -8   1   5      423.10      408.91     10.16 o 
  -7   1   5       83.98       84.11      3.03 o 
  -6   1   5       13.10       12.20      1.39 o 
  -5   1   5      300.54      290.12      7.20 o 
  -4   1   5        7.72       10.06      1.66 o 
  -3   1   5      703.81      717.45      9.88 o 
  -2   1   5      289.12      309.20      5.13 o 
  -1   1   5      180.27      181.61      3.58 o 
   0   1   5      144.28      119.46      2.64 o 
   1   1   5       73.91       73.25      2.06 o 
   2   1   5      526.25      526.00      7.88 o 
   3   1   5      326.14      306.08      5.57 o 
   4   1   5      281.46      284.47      5.63 o 
   5   1   5       13.32       16.03      2.13 o 
   6   1   5       20.26       21.55      1.93 o 
   7   1   5       88.99       94.30      4.56 o 
   8   1   5        8.13       10.74      2.04 o 
   9   1   5       32.76       38.18      3.74 o 
 -10   2   5        4.56        1.55      2.20 o 
  -9   2   5       80.19       67.29      6.85 o 
  -8   2   5      140.83      150.94      4.43 o 
  -7   2   5      714.72      665.02     10.86 o 
  -6   2   5      212.82      214.17      4.97 o 
  -5   2   5      544.16      527.29      8.66 o 
  -4   2   5      725.16      725.25     10.76 o 
  -3   2   5      714.92      735.97      9.98 o 
  -2   2   5       46.39       43.59      2.64 o 
  -1   2   5       50.28       45.67      1.89 o 
   0   2   5      123.93      115.90      3.04 o 
   1   2   5      121.51      118.71      2.47 o 
   2   2   5      329.83      314.74      6.02 o 
   3   2   5      245.86      256.26      7.98 o 
   4   2   5      695.04      715.97     10.93 o 
   5   2   5      231.20      223.17      6.08 o 
   6   2   5      192.42      188.95      4.98 o 
   7   2   5       79.45       79.01      3.49 o 
   8   2   5       33.34       35.25      3.48 o 
   9   2   5       81.05       94.18      7.93 o 
 -10   3   5       46.79       48.33      6.17 o 
  -9   3   5      190.94      196.48      7.09 o 
  -8   3   5       41.95       41.26      3.43 o 
  -7   3   5       62.91       59.41      2.92 o 
  -6   3   5      184.38      184.35      4.72 o 
  -5   3   5      129.54      116.87      3.57 o 
  -4   3   5        6.28        8.95      1.26 o 
  -3   3   5      292.10      294.11      4.56 o 
  -2   3   5     1012.55     1061.12     14.12 o 
  -1   3   5      126.58      128.12      3.24 o 
   0   3   5      158.40      143.21      4.05 o 
   1   3   5      610.76      586.91      9.09 o 
   2   3   5      435.62      452.49     14.61 o 
   3   3   5       18.40       14.87      1.99 o 
   4   3   5       98.29       97.47      4.19 o 
   5   3   5       42.23       39.77      6.11 o 
   6   3   5      122.01      127.22      5.24 o 
   7   3   5       56.20       55.79      4.07 o 
   8   3   5      100.84      105.11      5.21 o 
  -9   4   5       70.09       78.77      5.05 o 
  -8   4   5        0.73       -0.18      1.20 o 
  -7   4   5      306.70      314.81      8.96 o 
  -6   4   5      103.42      102.87      4.94 o 
  -5   4   5       25.84       22.00      2.21 o 
  -4   4   5     1141.37     1126.83     15.98 o 
  -3   4   5       13.23       14.36      1.54 o 
  -2   4   5       25.00       26.21      1.62 o 
  -1   4   5      752.87      764.82     12.51 o 
   0   4   5      237.97      236.63      5.18 o 
   1   4   5       39.03       36.91      2.23 o 
   2   4   5       11.74       14.80      2.93 o 
   3   4   5     1076.18     1058.34     18.98 o 
   4   4   5      128.86      130.09      5.12 o 
   5   4   5      138.93      132.85      5.44 o 
   6   4   5      182.43      179.62      7.66 o 
   7   4   5       55.95       59.61      4.40 o 
   8   4   5        1.85        1.71      1.47 o 
  -9   5   5      114.73      117.64      7.69 o 
  -8   5   5        3.32        2.99      1.91 o 
  -7   5   5        0.29       -0.94      1.40 o 
  -6   5   5       99.23       99.51      4.86 o 
  -5   5   5        9.17       10.04      1.47 o 
  -4   5   5       66.09       61.62      2.92 o 
  -3   5   5      178.73      179.42      4.81 o 
  -2   5   5      782.88      738.78     14.24 o 
  -1   5   5       54.92       62.10      2.77 o 
   0   5   5       49.02       47.58      2.55 o 
   1   5   5     1007.96     1035.51     15.14 o 
   2   5   5      205.63      201.14      6.37 o 
   3   5   5       51.65       49.47      3.55 o 
   4   5   5       65.19       63.13      7.73 o 
   5   5   5       60.06       62.36      7.42 o 
   6   5   5       26.64       24.62      3.06 o 
   7   5   5       48.35       52.15      4.42 o 
  -8   6   5      124.88      128.25     14.54 o 
  -7   6   5      109.17      111.72     10.52 o 
  -6   6   5       28.91       29.34      3.35 o 
  -5   6   5      186.18      184.75      6.92 o 
  -4   6   5      257.18      260.35      6.34 o 
  -3   6   5      461.33      445.61      8.75 o 
  -2   6   5       35.87       40.63      4.04 o 
  -1   6   5       82.79       80.82      3.35 o 
   0   6   5      196.35      190.28      5.02 o 
   1   6   5        4.83        4.51      2.04 o 
   2   6   5      344.16      322.80     14.45 o 
   3   6   5      153.77      152.15      5.95 o 
   4   6   5      196.28      207.14      7.36 o 
   5   6   5      148.24      140.96      6.22 o 
   6   6   5       44.31       48.72      4.32 o 
  -7   7   5       74.56       82.43      6.24 o 
  -6   7   5      219.88      230.29      8.51 o 
  -5   7   5      217.73      210.46      7.93 o 
  -4   7   5        5.02        4.75      3.31 o 
  -3   7   5      144.40      137.56      5.46 o 
  -2   7   5      144.73      134.55      5.51 o 
  -1   7   5      160.57      181.92      6.50 o 
   0   7   5       73.17       79.08      3.60 o 
   1   7   5       12.91       13.72      2.13 o 
   2   7   5      182.01      181.98      9.31 o 
   3   7   5       90.47       90.73      5.20 o 
   4   7   5       40.00       35.50      5.92 o 
   5   7   5        2.15        2.82      1.58 o 
  -5   8   5      141.46      148.73      6.77 o 
  -4   8   5        4.11        4.35      1.69 o 
  -3   8   5      132.09      121.44      8.34 o 
  -2   8   5       68.01       78.60      4.91 o 
  -1   8   5      132.95      138.57      5.93 o 
   0   8   5       44.80       49.49      5.82 o 
   1   8   5       22.71       27.37      3.16 o 
   2   8   5       94.92       82.98      7.32 o 
   3   8   5       19.09       20.51      2.81 o 
  -4  -8   6      205.71      188.16      9.83 o 
  -3  -8   6       77.09       85.81      3.84 o 
  -2  -8   6        8.54        4.34      1.64 o 
  -1  -8   6      179.24      164.59      6.04 o 
   0  -8   6      129.16      150.44      9.44 o 
   1  -8   6       59.26       52.56      4.57 o 
   2  -8   6      120.56      116.75      9.64 o 
  -6  -7   6      216.27      214.31     10.99 o 
  -5  -7   6       81.32       92.87      7.44 o 
  -4  -7   6       13.64       16.46      1.91 o 
  -3  -7   6       92.29       96.36      3.67 o 
  -2  -7   6       12.94       11.03      1.56 o 
  -1  -7   6       49.64       59.95      3.81 o 
   0  -7   6        0.53        0.43      1.53 o 
   1  -7   6      181.70      179.20     16.96 o 
   2  -7   6       84.72       85.23      5.20 o 
   3  -7   6       39.13       44.83      4.08 o 
   4  -7   6      153.76      149.49      6.78 o 
  -8  -6   6       13.17       11.72      3.64 o 
  -7  -6   6       16.15       11.70      3.10 o 
  -6  -6   6       16.56       15.76      3.39 o 
  -5  -6   6      172.84      160.93      8.54 o 
  -4  -6   6      122.04      117.41      6.95 o 
  -3  -6   6      212.80      199.60      6.07 o 
  -2  -6   6      211.67      224.40      6.04 o 
  -1  -6   6      311.58      282.68      5.89 o 
   0  -6   6      327.73      311.48     12.82 o 
   1  -6   6      135.21      139.71      5.85 o 
   2  -6   6       25.10       26.56      3.42 o 
   3  -6   6       13.34       17.81      2.67 o 
   4  -6   6      120.06      121.27     10.93 o 
   5  -6   6       75.18       71.23      4.95 o 
   6  -6   6      210.69      205.99     11.69 o 
  -9  -5   6        6.37        8.95      2.69 o 
  -8  -5   6       26.53       24.15      4.39 o 
  -7  -5   6      113.92      128.91      8.03 o 
  -6  -5   6       26.10       30.13      4.48 o 
  -5  -5   6      107.03      100.76      6.49 o 
  -4  -5   6      240.21      238.43      9.82 o 
  -3  -5   6       12.04       11.18      1.38 o 
  -2  -5   6       23.87       27.44      1.94 o 
  -1  -5   6       78.28       80.10      3.66 o 
   0  -5   6      488.58      478.98     10.17 o 
   1  -5   6      317.26      302.01     11.67 o 
   2  -5   6       61.85       56.83      3.83 o 
   3  -5   6      507.05      490.54     19.20 o 
   4  -5   6       31.84       28.43      3.06 o 
   5  -5   6        6.31        5.88      1.78 o 
   6  -5   6      180.19      170.72      7.04 o 
   7  -5   6       77.66       70.39      7.64 o 
  -9  -4   6       30.78       28.86      3.44 o 
  -8  -4   6       33.94       31.74      3.34 o 
  -7  -4   6        5.15        2.72      1.57 o 
  -6  -4   6      162.10      162.79      5.62 o 
  -5  -4   6      149.42      149.88      5.03 o 
  -4  -4   6      284.82      270.45     10.25 o 
  -3  -4   6      229.49      199.77      4.53 o 
  -2  -4   6      758.69      769.77     10.77 o 
  -1  -4   6      100.58       96.26      3.88 o 
   0  -4   6       66.65       56.49      2.90 o 
   1  -4   6      605.62      581.12     17.41 o 
   2  -4   6      201.11      184.14      6.10 o 
   3  -4   6       52.36       49.44      4.36 o 
   4  -4   6      138.36      132.43      5.43 o 
   5  -4   6      690.37      685.12     22.13 o 
   6  -4   6        6.10        6.80      2.31 o 
   7  -4   6       15.09       15.90      2.70 o 
 -10  -3   6       66.89       77.74      6.15 o 
  -9  -3   6       58.89       66.17      4.79 o 
  -8  -3   6       54.09       55.21      4.14 o 
  -7  -3   6       21.62       21.56      2.65 o 
  -6  -3   6       14.50       14.72      2.18 o 
  -5  -3   6      730.50      700.44     18.08 o 
  -4  -3   6      530.13      515.19      6.88 o 
  -3  -3   6      142.63      140.72      2.88 o 
  -2  -3   6      102.42      110.17      2.67 o 
  -1  -3   6      797.48      823.04     14.48 o 
   0  -3   6      455.38      432.15     12.27 o 
   1  -3   6       68.85       68.56      2.81 o 
   2  -3   6      166.79      160.56      5.52 o 
   3  -3   6      453.34      423.59     41.30 o 
   4  -3   6      133.85      132.20      5.31 o 
   5  -3   6       23.10       24.23      2.80 o 
   6  -3   6       89.72       93.50      4.78 o 
   7  -3   6       36.98       36.03      3.63 o 
   8  -3   6        7.97        8.57      1.92 o 
 -10  -2   6      150.34      146.65     11.69 o 
  -9  -2   6       61.19       58.15      5.66 o 
  -8  -2   6      427.95      400.73     17.16 o 
  -7  -2   6      192.90      181.00      6.15 o 
  -6  -2   6       26.22       28.33      2.69 o 
  -5  -2   6      396.89      367.74      8.33 o 
  -4  -2   6      484.47      476.11      6.21 o 
  -3  -2   6      736.67      703.89      8.19 o 
  -2  -2   6      206.54      177.99      5.12 o 
  -1  -2   6      594.98      595.88     10.94 o 
   0  -2   6      328.78      321.61      7.05 o 
   1  -2   6       92.98       92.73      2.71 o 
   2  -2   6        0.92        1.82      0.73 o 
   3  -2   6      174.03      178.60      5.79 o 
   4  -2   6       90.82       77.13      3.94 o 
   5  -2   6      169.96      165.76      6.04 o 
   6  -2   6      331.04      323.13      9.24 o 
   7  -2   6      131.66      127.70      5.76 o 
   8  -2   6      112.74      111.83      5.63 o 
 -10  -1   6      143.52      147.17      6.36 o 
  -9  -1   6      233.54      231.40      7.78 o 
  -8  -1   6       92.68       85.53      4.64 o 
  -7  -1   6       10.71       11.60      2.74 o 
  -6  -1   6      421.15      407.09      9.43 o 
  -5  -1   6      125.82      118.67      2.58 o 
  -4  -1   6       48.81       53.61      1.75 o 
  -3  -1   6      414.07      416.53      6.70 o 
  -2  -1   6      114.66      116.88      2.83 o 
  -1  -1   6       32.93       50.28      1.70 o 
   0  -1   6       95.13      103.83      3.59 o 
   1  -1   6      446.61      457.54      7.22 o 
   2  -1   6      291.96      289.61      8.94 o 
   3  -1   6      286.20      279.76      5.36 o 
   4  -1   6      327.35      308.56      5.97 o 
   5  -1   6      495.47      496.42     11.36 o 
   6  -1   6       88.37       87.75      4.42 o 
   7  -1   6       15.46       13.06      3.14 o 
   8  -1   6        1.38        0.66      1.43 o 
   9  -1   6       39.49       42.48      4.10 o 
 -10   0   6      101.67      107.12      5.38 o 
  -9   0   6        0.04        1.21      1.31 o 
  -8   0   6      128.43      127.82      5.30 o 
  -7   0   6      175.07      158.69      5.63 o 
  -6   0   6      119.93      119.39      4.68 o 
  -5   0   6      120.02      123.68      3.32 o 
  -4   0   6      607.92      589.68      9.80 o 
  -3   0   6        2.39        0.17      0.67 o 
  -2   0   6       18.08       16.55      1.28 o 
  -1   0   6     1292.30     1325.18     16.67 o 
   0   0   6      835.35      882.69     11.97 o 
   1   0   6       20.06       20.92      1.39 o 
   2   0   6      100.63       94.55      2.73 o 
   3   0   6       42.40       46.76      2.13 o 
   4   0   6       43.26       42.47      2.13 o 
   5   0   6       46.94       44.24      2.25 o 
   6   0   6      369.14      360.96     13.94 o 
   7   0   6      373.02      396.85     11.06 o 
   8   0   6        0.78        0.67      1.32 o 
   9   0   6      183.63      211.27      7.96 o 
 -10   1   6      143.75      147.92      6.25 o 
  -9   1   6      233.10      234.59      7.68 o 
  -8   1   6       92.59       98.51      5.41 o 
  -7   1   6       11.86       11.21      1.43 o 
  -6   1   6      416.04      420.18      9.61 o 
  -5   1   6      120.68      117.65      6.59 o 
  -4   1   6       46.53       47.27      1.94 o 
  -3   1   6      414.80      410.46      8.23 o 
  -2   1   6      117.12      115.82      2.96 o 
  -1   1   6       32.73       49.15      3.33 o 
   0   1   6       99.17      114.97      2.32 o 
   1   1   6      454.59      460.06      7.01 o 
   2   1   6      308.12      304.87      5.42 o 
   3   1   6      280.39      293.62      5.58 o 
   4   1   6      323.31      297.88     14.46 o 
   5   1   6      493.49      483.23      8.59 o 
   6   1   6       86.41       85.34      3.22 o 
   7   1   6       16.22       16.47      2.40 o 
   8   1   6        1.38        2.11      2.03 o 
   9   1   6       37.50       46.82      4.20 o 
 -10   2   6      149.99      158.22      9.82 o 
  -9   2   6       63.52       59.81      4.22 o 
  -8   2   6      438.59      407.97     10.24 o 
  -7   2   6      192.87      181.09      4.81 o 
  -6   2   6       26.75       27.73      2.07 o 
  -5   2   6      391.24      368.45      7.15 o 
  -4   2   6      476.05      472.07      9.91 o 
  -3   2   6      738.96      712.86     13.44 o 
  -2   2   6      212.22      189.18      3.99 o 
  -1   2   6      587.13      583.14      8.81 o 
   0   2   6      332.48      327.74      6.58 o 
   1   2   6       88.18       85.82      3.51 o 
   2   2   6        1.52        1.77      0.75 o 
   3   2   6      174.87      173.91      4.11 o 
   4   2   6       88.82       82.18      4.39 o 
   5   2   6      169.04      167.06      7.36 o 
   6   2   6      329.20      325.38     11.13 o 
   7   2   6      129.29      126.89      5.45 o 
   8   2   6      110.68      137.79      8.80 o 
 -10   3   6       64.51       56.69      6.87 o 
  -9   3   6       58.24       55.14      6.56 o 
  -8   3   6       53.17       47.80      2.91 o 
  -7   3   6       21.03       25.08      2.13 o 
  -6   3   6       16.50       18.87      2.18 o 
  -5   3   6      730.51      725.98     13.16 o 
  -4   3   6      546.16      540.90     10.94 o 
  -3   3   6      147.32      147.68      4.83 o 
  -2   3   6      104.97      111.05      3.06 o 
  -1   3   6      793.87      826.45     11.85 o 
   0   3   6      450.36      442.25      7.54 o 
   1   3   6       68.89       70.53      2.89 o 
   2   3   6      171.71      165.33      5.35 o 
   3   3   6      438.65      429.17      9.79 o 
   4   3   6      134.05      136.62      5.20 o 
   5   3   6       22.26       21.36      2.62 o 
   6   3   6       89.33       88.43      6.60 o 
   7   3   6       37.08       37.60      3.66 o 
   8   3   6        8.33       10.81      2.51 o 
  -9   4   6       29.76       31.53      3.40 o 
  -8   4   6       34.84       37.08      3.54 o 
  -7   4   6        5.97        5.36      1.24 o 
  -6   4   6      162.98      155.27      4.62 o 
  -5   4   6      151.19      145.27      4.29 o 
  -4   4   6      284.13      271.52      8.12 o 
  -3   4   6      231.73      231.52      6.46 o 
  -2   4   6      768.79      774.57     11.45 o 
  -1   4   6      100.44       98.65      3.20 o 
   0   4   6       65.76       60.39      2.77 o 
   1   4   6      592.38      560.22     26.45 o 
   2   4   6      196.40      155.13      7.84 o 
   3   4   6       52.75       52.65      4.99 o 
   4   4   6      137.05      121.30      5.12 o 
   5   4   6      683.90      684.40     15.78 o 
   6   4   6        6.15        4.09      1.72 o 
   7   4   6       15.02       22.37      4.45 o 
   8   4   6      134.63      164.48      7.12 o 
  -9   5   6        6.99        6.26      1.93 o 
  -8   5   6       26.02       28.91      4.09 o 
  -7   5   6      111.31      112.51      5.41 o 
  -6   5   6       27.93       28.53      2.73 o 
  -5   5   6      107.79      108.05      3.82 o 
  -4   5   6      235.30      235.78      5.84 o 
  -3   5   6       10.75        7.36      1.60 o 
  -2   5   6       22.94       22.50      2.44 o 
  -1   5   6       76.57       79.45      2.98 o 
   0   5   6      494.99      495.20      8.89 o 
   1   5   6      316.52      265.10     25.70 o 
   2   5   6       59.04       49.97      4.33 o 
   3   5   6      521.47      513.08     11.88 o 
   4   5   6       31.43       25.39      2.92 o 
   5   5   6        5.62        3.96      1.56 o 
   6   5   6      183.04      182.75      7.14 o 
   7   5   6       76.24       75.62      5.31 o 
  -8   6   6       12.41       14.77      2.54 o 
  -7   6   6       15.48       15.99      3.42 o 
  -6   6   6       17.55       19.56      3.20 o 
  -5   6   6      169.54      163.27      9.36 o 
  -4   6   6      118.42      115.02      4.92 o 
  -3   6   6      209.78      207.91      6.74 o 
  -2   6   6      209.88      219.13      7.06 o 
  -1   6   6      312.32      285.71     10.36 o 
   0   6   6      325.81      316.68      7.37 o 
   1   6   6      139.80      139.76      5.39 o 
   2   6   6       23.30       22.48      2.70 o 
   3   6   6       13.33       11.10      2.01 o 
   4   6   6      119.14      119.81      7.00 o 
   5   6   6       76.84       67.89      7.01 o 
   6   6   6      211.82      220.63     10.79 o 
  -6   7   6      213.50      222.78     14.60 o 
  -5   7   6       78.13       78.91      5.32 o 
  -4   7   6       14.46       15.63      2.67 o 
  -3   7   6       92.89       92.36      4.87 o 
  -2   7   6       12.27       11.17      1.92 o 
  -1   7   6       50.72       52.58      4.08 o 
   0   7   6        0.71        1.76      1.36 o 
   1   7   6      186.00      184.50      6.62 o 
   2   7   6       84.89       77.04      4.78 o 
   3   7   6       41.69       40.29      3.73 o 
   4   7   6      155.82      158.22      6.74 o 
   5   7   6       86.57       97.26      5.96 o 
  -4   8   6      200.92      199.41     11.25 o 
  -3   8   6       78.23       82.61      8.02 o 
  -2   8   6        8.38        7.20      1.86 o 
  -1   8   6      177.35      165.53      9.02 o 
   0   8   6      127.67      129.13      8.38 o 
   1   8   6       58.56       67.99      6.94 o 
   2   8   6      118.52      114.79      5.62 o 
  -3  -8   7       77.80       87.05      5.19 o 
  -2  -8   7      178.06      194.94      6.79 o 
  -1  -8   7       98.75      107.37      8.19 o 
   0  -8   7        2.59        1.26      1.54 o 
   1  -8   7      363.68      371.19     14.42 o 
  -6  -7   7       78.04       84.36     10.62 o 
  -5  -7   7       91.82      101.80      6.31 o 
  -4  -7   7      254.99      247.93      6.20 o 
  -3  -7   7       28.38       30.13      2.48 o 
  -2  -7   7       18.11       20.29      2.62 o 
  -1  -7   7      200.96      210.62     11.04 o 
   0  -7   7      157.24      145.02      9.01 o 
   1  -7   7       13.34       15.66      2.52 o 
   2  -7   7       28.37       27.51      3.26 o 
   3  -7   7       68.33       73.61     10.39 o 
   4  -7   7       73.58       75.04      5.64 o 
  -7  -6   7      122.70      130.84      8.57 o 
  -6  -6   7       41.94       46.82      5.64 o 
  -5  -6   7      147.93      158.94      5.39 o 
  -4  -6   7       28.15       27.76      2.21 o 
  -3  -6   7      222.14      228.73      5.51 o 
  -2  -6   7      320.83      305.30      6.48 o 
  -1  -6   7       57.08       60.54      6.15 o 
   0  -6   7      292.56      293.67     12.67 o 
   1  -6   7       32.01       35.36      3.48 o 
   2  -6   7      152.37      143.30      6.20 o 
   3  -6   7      107.78      107.01      8.62 o 
   4  -6   7       48.01       49.72      4.29 o 
   5  -6   7       13.16       15.82      2.61 o 
  -8  -5   7       90.26      100.78      8.70 o 
  -7  -5   7       15.94       23.05      4.33 o 
  -6  -5   7      192.96      174.88      9.43 o 
  -5  -5   7      163.07      157.30      5.11 o 
  -4  -5   7       34.79       39.43      2.45 o 
  -3  -5   7      163.55      161.55      4.31 o 
  -2  -5   7      192.83      169.15      4.75 o 
  -1  -5   7       27.38       26.47      2.55 o 
   0  -5   7       21.09       21.41      3.78 o 
   1  -5   7       32.70       28.20      2.98 o 
   2  -5   7      403.28      376.06     10.30 o 
   3  -5   7       49.06       52.28      4.08 o 
   4  -5   7      122.52      119.06      5.57 o 
   5  -5   7      147.71      150.50      6.95 o 
   6  -5   7        5.35        6.45      1.98 o 
  -9  -4   7       16.38       15.70      3.25 o 
  -8  -4   7      380.80      376.34     15.18 o 
  -7  -4   7      293.93      294.92     12.61 o 
  -6  -4   7       17.99       17.88      3.46 o 
  -5  -4   7       25.07       24.77      1.93 o 
  -4  -4   7        1.34        1.73      0.93 o 
  -3  -4   7       20.88       22.16      1.83 o 
  -2  -4   7       53.37       51.99      3.27 o 
  -1  -4   7      669.19      657.02     16.89 o 
   0  -4   7      472.55      466.30     13.01 o 
   1  -4   7        9.86        8.35      2.39 o 
   2  -4   7      101.75       96.64     10.46 o 
   3  -4   7      547.80      541.26     22.33 o 
   4  -4   7       38.75       34.24      3.33 o 
   5  -4   7      120.64      123.92      5.74 o 
   6  -4   7       93.81      105.58      5.40 o 
   7  -4   7       74.51       75.65      5.32 o 
 -10  -3   7        5.81        4.95      2.69 o 
  -9  -3   7       40.30       44.77      4.07 o 
  -8  -3   7       23.60       27.57      3.03 o 
  -7  -3   7       59.87       64.15      7.91 o 
  -6  -3   7      482.81      454.83     10.38 o 
  -5  -3   7      316.96      299.98      4.98 o 
  -4  -3   7      566.76      527.04     14.42 o 
  -3  -3   7      368.24      350.29      6.19 o 
  -2  -3   7     1313.83     1333.02     21.99 o 
  -1  -3   7      127.05      128.07      4.50 o 
   0  -3   7       60.62       65.11      3.15 o 
   1  -3   7       57.78       56.40      2.65 o 
   2  -3   7      124.93      118.31      5.20 o 
   3  -3   7        3.15        3.05      1.25 o 
   4  -3   7       94.73       92.58      4.48 o 
   5  -3   7       32.54       30.32      3.20 o 
   6  -3   7       21.09       21.66      2.97 o 
   7  -3   7      168.52      182.47      7.27 o 
   8  -3   7       75.06       81.82      7.46 o 
 -10  -2   7       53.75       64.27      4.93 o 
  -9  -2   7       34.03       41.53      3.87 o 
  -8  -2   7      111.29      119.16      6.49 o 
  -7  -2   7      496.22      471.35      7.95 o 
  -6  -2   7      317.50      302.18      4.96 o 
  -5  -2   7      105.41       98.36      2.56 o 
  -4  -2   7      188.80      183.91      3.46 o 
  -3  -2   7      353.79      338.85      5.93 o 
  -2  -2   7      715.81      717.75     10.15 o 
  -1  -2   7      732.17      731.43     13.37 o 
   0  -2   7      661.18      629.41     11.86 o 
   1  -2   7      198.94      195.56      4.39 o 
   2  -2   7      843.86      854.59     12.25 o 
   3  -2   7      110.11      109.40      4.64 o 
   4  -2   7       58.02       59.80      3.82 o 
   5  -2   7       40.97       47.77      3.68 o 
   6  -2   7        1.69        4.07      1.47 o 
   7  -2   7       74.47       82.19      5.19 o 
   8  -2   7      103.78      114.87      7.42 o 
 -10  -1   7       58.80       57.48      4.73 o 
  -9  -1   7        9.67        8.77      2.03 o 
  -8  -1   7      122.26      117.41      5.19 o 
  -7  -1   7      105.18      108.31      4.68 o 
  -6  -1   7       48.35       46.97      1.81 o 
  -5  -1   7       27.84       26.35      1.43 o 
  -4  -1   7      819.58      823.83     11.93 o 
  -3  -1   7      178.13      174.55      3.94 o 
  -2  -1   7      220.26      218.85      6.28 o 
  -1  -1   7     1011.93     1008.10     13.26 o 
   0  -1   7      592.15      596.32     11.33 o 
   1  -1   7       21.94       21.14      1.58 o 
   2  -1   7      336.64      328.17     10.18 o 
   3  -1   7      494.29      487.46      9.62 o 
   4  -1   7      128.77      130.97      6.14 o 
   5  -1   7       55.52       57.10      3.87 o 
   6  -1   7       79.73       84.11      4.65 o 
   7  -1   7       55.24       54.62      4.29 o 
   8  -1   7       22.05       23.79      5.11 o 
 -10   0   7        4.34        4.68      1.96 o 
  -9   0   7      180.49      183.61      6.83 o 
  -8   0   7       26.26       24.06      3.85 o 
  -7   0   7        1.26        1.44      1.35 o 
  -6   0   7      484.10      452.13     14.36 o 
  -5   0   7       34.49       34.45      1.98 o 
  -4   0   7        3.94        5.38      1.02 o 
  -3   0   7        2.24        2.46      1.32 o 
  -2   0   7      642.00      598.66      8.97 o 
  -1   0   7      310.87      321.20      5.68 o 
   0   0   7        0.89        0.73      1.09 o 
   1   0   7     1866.53     1891.56     24.25 o 
   2   0   7      163.30      163.15      3.98 o 
   3   0   7       88.65       95.00      3.54 o 
   4   0   7      465.08      475.09      8.27 o 
   5   0   7      200.02      190.47     11.17 o 
   6   0   7        1.45        2.72      1.49 o 
   7   0   7        1.08        1.19      1.32 o 
   8   0   7      130.88      135.87      6.16 o 
 -10   1   7       58.58       64.57      4.83 o 
  -9   1   7        9.59        9.42      2.07 o 
  -8   1   7      120.72      125.07      6.37 o 
  -7   1   7      103.04      103.30     16.75 o 
  -6   1   7       50.88       45.27      4.17 o 
  -5   1   7       25.08       25.05      2.53 o 
  -4   1   7      836.06      839.07     11.85 o 
  -3   1   7      176.13      172.28      4.00 o 
  -2   1   7      216.73      214.31      4.54 o 
  -1   1   7     1008.86     1001.71     13.65 o 
   0   1   7      593.80      608.40      7.66 o 
   1   1   7       20.87       22.77      1.47 o 
   2   1   7      334.88      334.25      7.57 o 
   3   1   7      486.61      472.82     18.07 o 
   4   1   7      132.34      121.71      4.31 o 
   5   1   7       55.13       58.25      2.77 o 
   6   1   7       81.22       86.37      4.46 o 
   7   1   7       54.79       59.13      6.22 o 
   8   1   7       23.38       17.96      3.86 o 
 -10   2   7       54.81       63.82      7.21 o 
  -9   2   7       30.26       38.16      3.63 o 
  -8   2   7      115.80      117.67      5.23 o 
  -7   2   7      497.52      490.68     11.28 o 
  -6   2   7      327.75      318.59      9.61 o 
  -5   2   7       99.20       98.12      6.12 o 
  -4   2   7      188.50      184.73      5.65 o 
  -3   2   7      344.21      322.52      5.90 o 
  -2   2   7      722.29      730.52     10.67 o 
  -1   2   7      729.91      743.68     10.92 o 
   0   2   7      661.36      639.64      9.86 o 
   1   2   7      198.54      200.63      5.75 o 
   2   2   7      835.57      862.43     15.75 o 
   3   2   7      117.87      124.14      4.70 o 
   4   2   7       61.57       53.50      3.50 o 
   5   2   7       40.67       44.44      3.43 o 
   6   2   7        2.14        1.62      1.38 o 
   7   2   7       72.96       82.17      7.41 o 
   8   2   7      101.40       85.46      7.84 o 
 -10   3   7        6.90        8.42      3.38 o 
  -9   3   7       39.90       39.56      5.68 o 
  -8   3   7       21.19       22.10      2.25 o 
  -7   3   7       58.10       58.78      3.13 o 
  -6   3   7      488.75      469.44     11.56 o 
  -5   3   7      322.70      308.03      8.01 o 
  -4   3   7      580.88      548.62     11.42 o 
  -3   3   7      364.58      343.85      8.60 o 
  -2   3   7     1319.73     1327.18     17.67 o 
  -1   3   7      131.75      121.28      4.87 o 
   0   3   7       60.11       65.51      2.67 o 
   1   3   7       57.05       55.97      3.27 o 
   2   3   7      123.54      116.64      4.64 o 
   3   3   7        3.20        2.30      1.33 o 
   4   3   7       93.50       82.23      8.26 o 
   5   3   7       28.04       32.96      5.31 o 
   6   3   7       20.08       22.37      3.36 o 
   7   3   7      171.26      187.74     21.76 o 
   8   3   7       75.13       76.38      7.68 o 
  -9   4   7       16.75       22.01      3.03 o 
  -8   4   7      384.84      380.77     10.71 o 
  -7   4   7      294.30      298.58      7.05 o 
  -6   4   7       18.54       19.64      2.01 o 
  -5   4   7       24.44       20.02      2.56 o 
  -4   4   7        1.26        0.44      1.15 o 
  -3   4   7       18.71       20.26      2.79 o 
  -2   4   7       54.62       48.93      7.34 o 
  -1   4   7      665.59      639.42     10.35 o 
   0   4   7      481.07      496.43      8.77 o 
   1   4   7        9.93        7.85      1.71 o 
   2   4   7      100.53      100.36      4.39 o 
   3   4   7      537.04      505.88     11.84 o 
   4   4   7       39.19       37.88      3.35 o 
   5   4   7      124.21      117.07      5.37 o 
   6   4   7       93.65      100.70      5.48 o 
   7   4   7       73.78       82.84      5.43 o 
  -8   5   7       94.25      105.45      6.04 o 
  -7   5   7       15.91       15.41      2.46 o 
  -6   5   7      195.29      197.58      5.57 o 
  -5   5   7      157.00      150.24      5.73 o 
  -4   5   7       36.55       36.01      3.17 o 
  -3   5   7      162.46      155.02      6.76 o 
  -2   5   7      189.69      175.52      6.06 o 
  -1   5   7       24.97       24.21      1.94 o 
   0   5   7       23.86       23.80      2.05 o 
   1   5   7       32.52       32.13      2.87 o 
   2   5   7      416.83      391.50     20.28 o 
   3   5   7       46.87       45.86      3.69 o 
   4   5   7      119.23      107.19      6.89 o 
   5   5   7      151.60      172.29     11.31 o 
   6   5   7        6.52        6.69      1.89 o 
  -7   6   7      119.75      125.28     10.72 o 
  -6   6   7       40.94       43.07      5.73 o 
  -5   6   7      146.51      145.49      9.62 o 
  -4   6   7       28.54       33.01      3.21 o 
  -3   6   7      218.53      210.47      7.16 o 
  -2   6   7      320.88      312.45      8.87 o 
  -1   6   7       54.09       55.89      4.07 o 
   0   6   7      292.39      286.53      6.86 o 
   1   6   7       30.56       37.20      3.22 o 
   2   6   7      150.94      139.27      5.76 o 
   3   6   7      103.33      108.90      5.27 o 
   4   6   7       49.36       50.32      4.24 o 
   5   6   7       13.21       11.86      2.44 o 
  -6   7   7       75.22       86.07      8.34 o 
  -5   7   7       95.10      103.57      7.71 o 
  -4   7   7      258.19      253.09      8.28 o 
  -3   7   7       28.25       29.22      4.97 o 
  -2   7   7       18.99       23.11      2.86 o 
  -1   7   7      200.13      202.98     11.30 o 
   0   7   7      156.07      136.00      8.72 o 
   1   7   7       13.43       12.64      2.78 o 
   2   7   7       28.24       27.44      4.80 o 
   3   7   7       69.47       73.56      6.38 o 
   4   7   7       76.24       73.66      6.87 o 
  -3   8   7       77.26       86.09      5.42 o 
  -2   8   7      171.71      184.96      8.11 o 
  -1   8   7       97.95      103.89      5.68 o 
   0   8   7        2.63        2.61      2.28 o 
   1   8   7      363.52      397.66     16.09 o 
  -5  -7   8       26.40       23.72      2.28 o 
  -4  -7   8       10.43        9.27      1.56 o 
  -3  -7   8       46.49       57.70      3.32 o 
  -2  -7   8      179.12      168.39     10.30 o 
  -1  -7   8      121.56      126.33      8.69 o 
   0  -7   8       48.49       46.17      6.02 o 
   1  -7   8      249.03      246.64      8.99 o 
   2  -7   8        4.07        5.06      1.78 o 
   3  -7   8        2.53        1.29      1.52 o 
  -7  -6   8      136.78      138.82      4.60 o 
  -6  -6   8      115.28      114.71      4.82 o 
  -5  -6   8      103.07      100.09      3.76 o 
  -4  -6   8       43.48       50.68      3.08 o 
  -3  -6   8      176.80      171.12      5.39 o 
  -2  -6   8       65.85       66.01      4.23 o 
  -1  -6   8       60.04       63.10      6.51 o 
   0  -6   8       59.99       58.40      6.26 o 
   1  -6   8       17.66       16.93      3.41 o 
   2  -6   8      221.00      234.66      8.36 o 
   3  -6   8       71.02       85.17      5.51 o 
   4  -6   8       34.52       29.75      3.47 o 
  -8  -5   8      124.60      143.43      5.38 o 
  -7  -5   8       43.01       49.57      2.96 o 
  -6  -5   8       44.27       46.07      2.84 o 
  -5  -5   8       82.88       77.05      3.41 o 
  -4  -5   8      255.06      239.20      5.65 o 
  -3  -5   8       33.04       32.48      2.94 o 
  -2  -5   8        8.83       10.29      1.85 o 
  -1  -5   8      193.19      173.40      5.86 o 
   0  -5   8      196.76      199.48      9.88 o 
   1  -5   8       89.37      100.42      4.98 o 
   2  -5   8      145.01      142.56      6.06 o 
   3  -5   8        1.40        1.24      2.32 o 
   4  -5   8      106.63      100.31      5.33 o 
   5  -5   8       19.90       19.72      2.86 o 
   6  -5   8       24.39       28.45      4.81 o 
  -9  -4   8      293.97      282.82     13.68 o 
  -8  -4   8      159.55      167.80      9.79 o 
  -7  -4   8       17.11       16.02      1.72 o 
  -6  -4   8      319.80      310.56      6.42 o 
  -5  -4   8      151.74      144.78      4.10 o 
  -4  -4   8       78.18       76.52      4.32 o 
  -3  -4   8       53.68       50.65      3.51 o 
  -2  -4   8      187.31      177.05      5.87 o 
  -1  -4   8       65.05       60.29      3.36 o 
   0  -4   8      384.80      369.08     12.68 o 
   1  -4   8      436.68      419.23     15.48 o 
   2  -4   8      288.59      298.99     11.57 o 
   3  -4   8       47.63       49.10      3.93 o 
   4  -4   8      119.07      113.20     10.56 o 
   5  -4   8      514.19      523.22     13.54 o 
   6  -4   8       15.83       11.70      3.07 o 
  -9  -3   8       48.04       45.55      4.10 o 
  -8  -3   8      176.76      185.68      7.38 o 
  -7  -3   8       34.70       39.10      2.05 o 
  -6  -3   8       72.95       77.46      2.89 o 
  -5  -3   8      334.27      320.92      6.21 o 
  -4  -3   8      440.68      435.96      7.40 o 
  -3  -3   8      748.85      697.79     41.30 o 
  -2  -3   8      182.00      175.44     12.77 o 
  -1  -3   8       30.94       27.86      2.48 o 
   0  -3   8      508.24      477.10     10.10 o 
   1  -3   8      143.45      137.75      6.08 o 
   2  -3   8      155.78      160.17      5.85 o 
   3  -3   8        0.98        1.75      1.14 o 
   4  -3   8       80.80       77.10      4.40 o 
   5  -3   8       87.17       95.77      4.95 o 
   6  -3   8      194.99      210.20      9.18 o 
   7  -3   8       28.86       36.40      5.67 o 
 -10  -2   8       35.01       37.53      3.80 o 
  -9  -2   8        4.31        5.24      1.78 o 
  -8  -2   8      135.73      145.44      5.84 o 
  -7  -2   8       56.30       51.33      7.59 o 
  -6  -2   8      212.28      214.52      5.79 o 
  -5  -2   8      488.83      484.13      8.49 o 
  -4  -2   8      394.42      383.26      6.94 o 
  -3  -2   8      159.05      154.85      5.22 o 
  -2  -2   8      131.21      131.58      4.69 o 
  -1  -2   8      372.96      364.76      8.36 o 
   0  -2   8      162.35      150.37      8.37 o 
   1  -2   8       82.18       74.74      2.77 o 
   2  -2   8      963.69      961.57     13.76 o 
   3  -2   8      183.54      193.67      8.24 o 
   4  -2   8      289.53      277.21      8.32 o 
   5  -2   8      149.60      164.11      6.38 o 
   6  -2   8      187.32      185.33      7.17 o 
   7  -2   8       53.90       55.11      4.57 o 
 -10  -1   8       86.47       88.40      7.49 o 
  -9  -1   8      179.63      186.31      7.08 o 
  -8  -1   8      182.67      175.65      7.47 o 
  -7  -1   8       51.90       52.52      3.76 o 
  -6  -1   8       59.14       65.87      4.16 o 
  -5  -1   8       38.49       38.57      2.29 o 
  -4  -1   8       10.47       11.50      1.38 o 
  -3  -1   8      221.90      212.83      4.60 o 
  -2  -1   8      706.54      718.56     10.43 o 
  -1  -1   8       15.95       15.27      1.24 o 
   0  -1   8      134.99      121.60      5.43 o 
   1  -1   8      590.73      572.13      9.17 o 
   2  -1   8       83.24       79.30      3.51 o 
   3  -1   8       35.95       43.79      2.22 o 
   4  -1   8      186.35      168.79      6.05 o 
   5  -1   8       25.75       28.63      3.02 o 
   6  -1   8        9.44        8.09      2.00 o 
   7  -1   8       19.81       18.85      3.38 o 
   8  -1   8      152.86      175.14     10.87 o 
 -10   0   8        5.50       10.06      2.32 o 
  -9   0   8        1.39        0.58      1.40 o 
  -8   0   8       88.19       79.32      4.54 o 
  -7   0   8      384.09      365.36      9.48 o 
  -6   0   8       19.52       21.77      4.05 o 
  -5   0   8      161.52      160.42      7.65 o 
  -4   0   8      648.41      631.95      9.90 o 
  -3   0   8        2.05        2.40      0.94 o 
  -2   0   8       90.54       93.99      3.74 o 
  -1   0   8       20.23       31.41      1.83 o 
   0   0   8      420.79      390.83     12.60 o 
   1   0   8      212.32      217.63      7.07 o 
   2   0   8      127.89      122.81      5.16 o 
   3   0   8      800.13      787.78     11.94 o 
   4   0   8        2.92        3.89      0.99 o 
   5   0   8        2.87        4.10      1.48 o 
   6   0   8      579.05      559.98     19.85 o 
   7   0   8        1.81        2.39      2.00 o 
   8   0   8       27.10       30.42      5.26 o 
 -10   1   8       88.05       97.94     17.16 o 
  -9   1   8      184.86      186.56      7.08 o 
  -8   1   8      183.20      188.61      6.77 o 
  -7   1   8       50.67       50.96      3.80 o 
  -6   1   8       57.65       63.91      3.90 o 
  -5   1   8       41.90       41.16      3.37 o 
  -4   1   8       11.10       10.38      1.26 o 
  -3   1   8      216.89      206.80      4.67 o 
  -2   1   8      694.02      703.80     15.07 o 
  -1   1   8       18.69       15.09      1.48 o 
   0   1   8      136.42      138.62      3.73 o 
   1   1   8      587.08      571.44     11.62 o 
   2   1   8       82.06       73.47      8.62 o 
   3   1   8       35.59       40.45      2.98 o 
   4   1   8      189.14      183.40      5.90 o 
   5   1   8       28.40       27.69      2.83 o 
   6   1   8       10.47        9.56      2.96 o 
   7   1   8       19.45       23.19      4.33 o 
   8   1   8      158.51      177.49     10.90 o 
 -10   2   8       33.67       33.81      5.34 o 
  -9   2   8        5.29        5.04      1.72 o 
  -8   2   8      138.51      140.74      5.89 o 
  -7   2   8       54.56       58.28      4.04 o 
  -6   2   8      208.67      211.45      6.81 o 
  -5   2   8      489.73      495.64     11.01 o 
  -4   2   8      381.90      367.35     10.25 o 
  -3   2   8      151.08      142.62      4.63 o 
  -2   2   8      134.97      133.54      4.39 o 
  -1   2   8      370.58      343.92      6.62 o 
   0   2   8      167.55      168.62      7.00 o 
   1   2   8       86.38       85.31      3.86 o 
   2   2   8      964.34      948.17     17.50 o 
   3   2   8      188.73      181.52      8.99 o 
   4   2   8      289.12      300.89      9.07 o 
   5   2   8      152.64      147.46      5.87 o 
   6   2   8      190.36      195.78      6.98 o 
   7   2   8       52.22       55.10      6.45 o 
  -9   3   8       48.21       52.09      4.29 o 
  -8   3   8      170.11      167.44      6.52 o 
  -7   3   8       34.96       39.78      3.50 o 
  -6   3   8       70.67       72.12      4.28 o 
  -5   3   8      334.53      329.16      9.83 o 
  -4   3   8      438.24      436.54     17.18 o 
  -3   3   8      759.87      730.91     14.12 o 
  -2   3   8      186.87      188.08     10.65 o 
  -1   3   8       23.90       23.58      1.90 o 
   0   3   8      509.95      483.55      8.63 o 
   1   3   8      139.16      134.67      5.48 o 
   2   3   8      162.06      153.02      5.55 o 
   3   3   8        0.97        1.15      1.05 o 
   4   3   8       77.65       74.77      6.91 o 
   5   3   8       87.22       88.07      4.85 o 
   6   3   8      195.67      214.92      7.73 o 
   7   3   8       30.03       33.45      3.75 o 
  -9   4   8      290.59      317.66     14.67 o 
  -8   4   8      155.58      159.50      6.41 o 
  -7   4   8       17.60       17.13      2.50 o 
  -6   4   8      318.01      303.91     24.10 o 
  -5   4   8      155.59      155.75      9.10 o 
  -4   4   8       77.82       72.72      4.23 o 
  -3   4   8       51.89       50.31      3.62 o 
  -2   4   8      186.89      182.61      6.09 o 
  -1   4   8       67.94       67.34      2.97 o 
   0   4   8      389.79      376.23     14.41 o 
   1   4   8      431.58      428.31     10.21 o 
   2   4   8      287.64      299.22     12.51 o 
   3   4   8       48.00       43.83      3.57 o 
   4   4   8      125.04      128.74      5.59 o 
   5   4   8      511.66      527.56     13.12 o 
   6   4   8       15.94       12.90      2.48 o 
  -8   5   8      128.41      126.07      8.93 o 
  -7   5   8       42.19       51.54      5.21 o 
  -6   5   8       45.38       49.99      4.83 o 
  -5   5   8       81.91       75.51      8.85 o 
  -4   5   8      259.75      239.04     11.95 o 
  -3   5   8       31.73       36.71      3.31 o 
  -2   5   8        7.72        5.69      1.62 o 
  -1   5   8      191.85      184.05      6.51 o 
   0   5   8      189.96      182.09      5.14 o 
   1   5   8       93.56       92.41      4.45 o 
   2   5   8      149.31      150.81      5.90 o 
   3   5   8        1.67       -0.45      0.97 o 
   4   5   8      110.90      110.19      5.65 o 
   5   5   8       18.28       20.21      2.95 o 
   6   5   8       22.58       25.43      3.29 o 
  -7   6   8      138.14      128.04      8.81 o 
  -6   6   8      119.89      113.58      8.07 o 
  -5   6   8      100.91      104.16     14.33 o 
  -4   6   8       41.92       44.05      3.79 o 
  -3   6   8      177.18      164.05     18.72 o 
  -2   6   8       67.21       67.12      4.56 o 
  -1   6   8       58.98       60.95      7.33 o 
   0   6   8       61.67       57.15      3.88 o 
   1   6   8       16.72       18.72      2.53 o 
   2   6   8      217.68      221.33      7.67 o 
   3   6   8       72.65       77.00      5.01 o 
   4   6   8       33.85       33.94      3.69 o 
  -5   7   8       28.84       24.35      4.46 o 
  -4   7   8       11.11       14.17      2.27 o 
  -3   7   8       45.85       57.32      9.76 o 
  -2   7   8      184.30      204.45      7.50 o 
  -1   7   8      123.60      120.22      5.67 o 
   0   7   8       50.77       62.24      5.26 o 
   1   7   8      245.06      247.13      8.20 o 
   2   7   8        4.02        4.48      2.56 o 
   3   7   8        2.67        4.29      1.49 o 
  -1   8   8        3.96        6.46      2.84 o 
  -4  -7   9        6.22        3.04      2.08 o 
  -3  -7   9       25.52       29.48      5.21 o 
  -2  -7   9      133.96      142.29      9.66 o 
  -1  -7   9       30.36       41.99      6.08 o 
   0  -7   9      446.73      477.53     13.34 o 
   1  -7   9       38.73       39.62      4.20 o 
  -6  -6   9       30.58       35.85      2.73 o 
  -5  -6   9      165.06      176.34      5.26 o 
  -4  -6   9      159.08      165.83      6.64 o 
  -3  -6   9       42.71       43.56      3.88 o 
  -2  -6   9      236.22      253.10     12.50 o 
  -1  -6   9       93.30       96.93      7.34 o 
   0  -6   9      186.21      158.99      9.79 o 
   1  -6   9       12.02       12.87      2.47 o 
   2  -6   9      152.75      147.05      6.71 o 
   3  -6   9       19.60       20.47      4.29 o 
  -8  -5   9       19.59       22.48      4.68 o 
  -7  -5   9       97.15      104.24      4.01 o 
  -6  -5   9      289.74      300.35      6.85 o 
  -5  -5   9        4.07        1.63      0.98 o 
  -4  -5   9       15.28       17.44      2.52 o 
  -3  -5   9      221.52      216.36      7.28 o 
  -2  -5   9      186.87      184.21      6.51 o 
  -1  -5   9       38.94       33.38      4.84 o 
   0  -5   9       17.01       24.66      4.22 o 
   1  -5   9      282.85      269.56     20.65 o 
   2  -5   9      176.90      169.17      7.56 o 
   3  -5   9       77.43       75.38      5.20 o 
   4  -5   9      328.09      331.81     10.52 o 
   5  -5   9       31.96       27.27      3.44 o 
  -8  -4   9       53.54       63.20      6.65 o 
  -7  -4   9      136.85      137.54      4.81 o 
  -6  -4   9      136.19      135.61      4.13 o 
  -5  -4   9       25.95       25.60      2.07 o 
  -4  -4   9      362.65      357.43      9.53 o 
  -3  -4   9      129.25      121.42      5.07 o 
  -2  -4   9      136.61      130.88      5.21 o 
  -1  -4   9      803.42      799.67     15.46 o 
   0  -4   9       81.97       73.88      6.53 o 
   1  -4   9       67.61       65.94      4.31 o 
   2  -4   9      177.42      171.41      6.61 o 
   3  -4   9      299.61      294.88     12.67 o 
   4  -4   9      101.30       97.14      9.53 o 
   5  -4   9       67.82       79.61      5.37 o 
   6  -4   9       96.38       99.89      6.17 o 
  -9  -3   9       91.25       91.40      8.44 o 
  -8  -3   9       14.43        9.92      3.27 o 
  -7  -3   9       46.49       43.47      2.52 o 
  -6  -3   9      114.00      112.23      4.40 o 
  -5  -3   9       11.26       12.91      2.02 o 
  -4  -3   9      352.70      359.24     11.24 o 
  -3  -3   9      370.11      347.43      9.00 o 
  -2  -3   9      119.37      122.16     11.93 o 
  -1  -3   9      332.67      314.19      8.19 o 
   0  -3   9      119.41      109.30      4.30 o 
   1  -3   9      199.48      190.03      6.79 o 
   2  -3   9      136.16      133.71      8.84 o 
   3  -3   9       59.06       57.15      4.09 o 
   4  -3   9      337.66      323.32      9.68 o 
   5  -3   9       17.29       21.28      2.91 o 
   6  -3   9        0.89        2.85      1.73 o 
  -9  -2   9       56.82       53.87      4.38 o 
  -8  -2   9       57.89       50.06      6.12 o 
  -7  -2   9       37.73       37.63      4.93 o 
  -6  -2   9       71.36       61.12      4.19 o 
  -5  -2   9      129.33      128.00      5.07 o 
  -4  -2   9      213.22      192.28      6.30 o 
  -3  -2   9      198.79      196.80      6.29 o 
  -2  -2   9      702.38      679.52     16.22 o 
  -1  -2   9      634.76      610.71     12.51 o 
   0  -2   9       79.85       81.30      3.75 o 
   1  -2   9      410.93      397.06      7.44 o 
   2  -2   9      167.24      157.34     10.45 o 
   3  -2   9       22.95       21.20      3.29 o 
   4  -2   9      202.07      204.67     15.63 o 
   5  -2   9      156.24      146.57     11.61 o 
   6  -2   9       89.68       88.55      5.46 o 
   7  -2   9       74.26       75.80      5.43 o 
 -10  -1   9       69.76       77.65      5.97 o 
  -9  -1   9       71.34       75.39      7.53 o 
  -8  -1   9       43.59       41.33      3.75 o 
  -7  -1   9      149.71      148.28     10.25 o 
  -6  -1   9      119.00      117.82      7.01 o 
  -5  -1   9      182.87      166.86      4.39 o 
  -4  -1   9       24.48       24.80      2.46 o 
  -3  -1   9       43.26       39.44      2.32 o 
  -2  -1   9       21.07       15.79      3.06 o 
  -1  -1   9       43.74       39.96      2.92 o 
   0  -1   9      328.00      306.33      7.80 o 
   1  -1   9       76.05       73.80      3.73 o 
   2  -1   9      336.66      333.90      6.67 o 
   3  -1   9      461.65      460.91     10.78 o 
   4  -1   9       87.61       83.29      4.39 o 
   5  -1   9       53.96       49.49      5.34 o 
   6  -1   9        8.44        6.87      3.36 o 
   7  -1   9       20.83       26.33      4.89 o 
 -10   0   9       58.73       71.04      5.23 o 
  -9   0   9       15.91       16.34      3.28 o 
  -8   0   9       13.19       12.48      2.31 o 
  -7   0   9       47.86       50.61      3.85 o 
  -6   0   9      118.56      109.10      4.73 o 
  -5   0   9     1116.69     1078.47     30.63 o 
  -4   0   9       16.66       16.56      1.66 o 
  -3   0   9      313.80      309.94     14.53 o 
  -2   0   9      127.85      117.51      7.08 o 
  -1   0   9        0.01        0.87      0.83 o 
   0   0   9       59.20       59.60      2.46 o 
   1   0   9        9.38        8.97      1.26 o 
   2   0   9        7.49        6.87      2.60 o 
   3   0   9       22.37       25.31      3.52 o 
   4   0   9       53.72       48.33      5.65 o 
   5   0   9      782.24      770.36     24.71 o 
   6   0   9        1.10        2.90      2.23 o 
   7   0   9        1.08        1.32      2.03 o 
 -10   1   9       69.39       72.41      5.24 o 
  -9   1   9       70.59       75.58      5.08 o 
  -8   1   9       43.19       40.59      9.20 o 
  -7   1   9      150.96      153.33      7.35 o 
  -6   1   9      122.31      120.33      5.02 o 
  -5   1   9      179.99      160.63     11.45 o 
  -4   1   9       26.16       24.77      2.54 o 
  -3   1   9       42.36       40.44      2.31 o 
  -2   1   9       18.84       14.26      1.78 o 
  -1   1   9       41.74       36.11      2.21 o 
   0   1   9      318.12      311.74      6.29 o 
   1   1   9       71.68       73.51      3.71 o 
   2   1   9      353.54      352.86      8.76 o 
   3   1   9      457.68      426.68     27.54 o 
   4   1   9       89.31       85.25      4.33 o 
   5   1   9       51.26       60.41      6.40 o 
   6   1   9        9.65        8.00      2.82 o 
   7   1   9       22.05       32.12      5.32 o 
  -9   2   9       55.45       59.05      4.65 o 
  -8   2   9       55.55       50.69      4.15 o 
  -7   2   9       38.03       35.57      3.47 o 
  -6   2   9       70.71       72.27      4.20 o 
  -5   2   9      123.63      113.46      7.67 o 
  -4   2   9      214.06      213.32      6.50 o 
  -3   2   9      200.31      206.67      6.27 o 
  -2   2   9      704.27      691.80     10.93 o 
  -1   2   9      628.44      629.06     10.24 o 
   0   2   9       83.96       86.12      3.86 o 
   1   2   9      416.78      392.21     12.26 o 
   2   2   9      167.46      161.13      9.76 o 
   3   2   9       21.33       19.00      3.06 o 
   4   2   9      205.71      212.98      7.15 o 
   5   2   9      151.75      143.51      5.98 o 
   6   2   9       89.18       90.43      7.95 o 
   7   2   9       73.91       81.31      8.02 o 
  -9   3   9       93.92       93.59      5.36 o 
  -8   3   9       13.45       14.68      2.36 o 
  -7   3   9       46.22       52.67      5.20 o 
  -6   3   9      107.36      107.74      4.93 o 
  -5   3   9       10.18       12.75      4.31 o 
  -4   3   9      355.12      349.97      9.17 o 
  -3   3   9      370.97      357.43      9.01 o 
  -2   3   9      113.07      109.51      3.61 o 
  -1   3   9      334.83      324.55      6.76 o 
   0   3   9      118.54      108.51      3.75 o 
   1   3   9      192.25      184.30     18.28 o 
   2   3   9      142.79      141.81      5.61 o 
   3   3   9       58.47       54.87      3.85 o 
   4   3   9      335.92      330.82      9.52 o 
   5   3   9       18.10       18.27      2.81 o 
   6   3   9        0.93        1.59      1.57 o 
  -8   4   9       51.84       61.23      6.99 o 
  -7   4   9      139.40      140.35      6.01 o 
  -6   4   9      134.02      128.60      5.59 o 
  -5   4   9       25.54       27.04      2.97 o 
  -4   4   9      360.23      362.35     12.34 o 
  -3   4   9      129.12      122.86     15.21 o 
  -2   4   9      138.91      134.77      5.42 o 
  -1   4   9      803.19      778.30     12.67 o 
   0   4   9       81.76       81.13      3.38 o 
   1   4   9       68.09       66.47      4.02 o 
   2   4   9      176.89      171.09     17.39 o 
   3   4   9      293.37      289.49      8.82 o 
   4   4   9      102.32       97.75      5.01 o 
   5   4   9       67.51       69.87      5.00 o 
   6   4   9       99.14      107.89      5.85 o 
  -7   5   9       93.02       87.58      5.33 o 
  -6   5   9      289.02      301.90      9.20 o 
  -5   5   9        4.41        3.64      1.59 o 
  -4   5   9       14.78       12.90      2.24 o 
  -3   5   9      220.19      222.49      7.48 o 
  -2   5   9      190.46      190.80      8.89 o 
  -1   5   9       37.96       39.38      3.58 o 
   0   5   9       17.64       16.52      1.97 o 
   1   5   9      282.23      269.96      8.24 o 
   2   5   9      171.97      171.82      6.57 o 
   3   5   9       78.34       80.53      5.04 o 
   4   5   9      331.90      327.08     10.16 o 
   5   5   9       30.67       25.27      3.30 o 
  -6   6   9       30.99       32.86      3.66 o 
  -5   6   9      166.56      172.05      7.10 o 
  -4   6   9      159.11      165.28      6.67 o 
  -3   6   9       42.85       37.17      3.68 o 
  -2   6   9      233.70      235.29     18.30 o 
  -1   6   9       94.37       97.52      5.38 o 
   0   6   9      186.68      174.26     12.45 o 
   1   6   9       11.61       12.49      2.60 o 
   2   6   9      152.05      159.94     10.16 o 
   3   6   9       19.84       23.01      6.44 o 
   4   6   9      235.76      248.80     14.81 o 
  -4   7   9        5.99        4.04      1.66 o 
  -3   7   9       27.22       24.37      3.00 o 
  -2   7   9      134.10      153.21      6.62 o 
  -1   7   9       32.37       29.56      3.47 o 
   0   7   9      439.82      442.74     17.26 o 
   1   7   9       40.61       60.81      6.76 o 
   2   7   9       68.25       60.40      6.77 o 
  -2  -7  10       11.52        5.07      2.73 o 
  -1  -7  10       17.99       20.33      4.57 o 
  -5  -6  10       35.13       38.74      3.88 o 
  -4  -6  10       51.33       54.04      4.48 o 
  -3  -6  10      113.49      113.32      5.53 o 
  -2  -6  10      219.87      240.06     12.32 o 
  -1  -6  10       99.47      104.15      8.63 o 
   0  -6  10      109.44      113.94      8.49 o 
   1  -6  10       97.66      103.49      7.21 o 
   2  -6  10       57.49       58.87      4.95 o 
  -7  -5  10       79.26       88.33      3.99 o 
  -6  -5  10        5.68        6.35      1.90 o 
  -5  -5  10       47.02       51.36      4.25 o 
  -4  -5  10      259.49      259.77      8.45 o 
  -3  -5  10      143.86      142.23      6.02 o 
  -2  -5  10       25.88       23.00      2.87 o 
  -1  -5  10       83.86       80.47      7.28 o 
   0  -5  10      105.44       99.48      7.62 o 
   1  -5  10       52.88       49.90      4.28 o 
   2  -5  10       10.06        6.75      1.78 o 
   3  -5  10      158.16      165.85      7.14 o 
   4  -5  10       32.23       29.26      3.48 o 
  -8  -4  10        3.63        3.80      3.02 o 
  -7  -4  10      108.70      103.63      7.06 o 
  -6  -4  10       65.45       64.18      4.47 o 
  -5  -4  10       93.10       92.43      4.97 o 
  -4  -4  10        1.65        0.87      1.30 o 
  -3  -4  10       15.88       21.13      4.22 o 
  -2  -4  10      402.83      404.98     10.70 o 
  -1  -4  10      172.12      171.24      6.10 o 
   0  -4  10       38.20       42.17      5.35 o 
   1  -4  10      397.91      375.04     10.55 o 
   2  -4  10        6.67        4.99      2.81 o 
   3  -4  10       16.22       16.10      2.55 o 
   4  -4  10       42.26       40.14      3.97 o 
   5  -4  10       46.86       44.89      4.35 o 
  -9  -3  10       17.20       15.70      3.85 o 
  -8  -3  10        0.47        3.04      2.60 o 
  -7  -3  10      113.48      124.19      8.37 o 
  -6  -3  10       27.53       25.79      3.79 o 
  -5  -3  10      333.97      317.01      9.03 o 
  -4  -3  10      119.39      127.07      5.27 o 
  -3  -3  10       71.13       70.02      4.16 o 
  -2  -3  10      270.07      259.07      7.76 o 
  -1  -3  10       31.27       32.00      2.91 o 
   0  -3  10       20.89       23.49      2.45 o 
   1  -3  10       31.18       27.48      2.93 o 
   2  -3  10       33.85       30.45      3.18 o 
   3  -3  10      247.78      240.12      8.11 o 
   4  -3  10       36.46       36.55      3.77 o 
   5  -3  10       55.25       65.63      4.94 o 
  -9  -2  10      138.59      159.88      9.93 o 
  -8  -2  10      174.61      178.18     10.35 o 
  -7  -2  10       44.07       50.56      6.14 o 
  -6  -2  10       10.18       13.34      2.09 o 
  -5  -2  10      308.83      316.77      8.63 o 
  -4  -2  10      149.19      144.18      5.47 o 
  -3  -2  10       53.89       50.18      3.53 o 
  -2  -2  10      233.21      207.48      6.65 o 
  -1  -2  10      276.07      269.47      7.62 o 
   0  -2  10      403.06      408.13      9.61 o 
   1  -2  10      213.01      202.11      7.00 o 
   2  -2  10      296.47      280.97      8.34 o 
   3  -2  10       63.87       68.59      4.08 o 
   4  -2  10       19.83       20.61      2.76 o 
   5  -2  10       12.82       15.50      2.53 o 
   6  -2  10        3.60        4.79      2.20 o 
  -9  -1  10       24.84       27.31      3.19 o 
  -8  -1  10       53.79       60.77      4.46 o 
  -7  -1  10      110.07      106.52      9.04 o 
  -6  -1  10      215.90      203.62      9.74 o 
  -5  -1  10       17.23       14.58      2.10 o 
  -4  -1  10       66.62       63.25      4.26 o 
  -3  -1  10      567.51      571.83     12.77 o 
  -2  -1  10       49.40       52.72      3.54 o 
  -1  -1  10        0.40        2.98      1.26 o 
   0  -1  10      149.18      135.83      3.96 o 
   1  -1  10      177.08      182.25      4.70 o 
   2  -1  10      150.90      152.55      4.30 o 
   3  -1  10      182.64      192.52     13.97 o 
   4  -1  10       52.48       45.72      5.95 o 
   5  -1  10      144.75      151.10      9.74 o 
   6  -1  10      106.64       99.22      8.70 o 
  -9   0  10       27.27       31.25      4.13 o 
  -8   0  10      354.00      367.32     10.36 o 
  -7   0  10       69.39       74.74      4.63 o 
  -6   0  10      131.54      125.12      8.00 o 
  -5   0  10      114.16      108.63      4.57 o 
  -4   0  10        5.45       10.04      1.40 o 
  -3   0  10      278.43      272.34      7.05 o 
  -2   0  10        0.09        1.10      0.88 o 
  -1   0  10      614.41      602.42     21.11 o 
   0   0  10       77.94       70.91      7.89 o 
   1   0  10      113.69      105.15      4.45 o 
   2   0  10      299.11      288.45      8.00 o 
   3   0  10        2.80        5.44      2.50 o 
   4   0  10       13.29       21.08      4.38 o 
   5   0  10       88.65       98.46      8.28 o 
   6   0  10       35.49       44.72      6.20 o 
  -9   1  10       23.45       29.28      3.42 o 
  -8   1  10       55.27       64.08      4.62 o 
  -7   1  10      110.06      101.41      5.15 o 
  -6   1  10      220.85      230.08      7.29 o 
  -5   1  10       14.96       13.32      2.11 o 
  -4   1  10       68.55       60.34      6.12 o 
  -3   1  10      571.99      564.34      9.66 o 
  -2   1  10       48.12       60.75      2.78 o 
  -1   1  10        0.67        1.72      0.97 o 
   0   1  10      142.40      133.96      5.16 o 
   1   1  10      182.72      186.02      7.16 o 
   2   1  10      145.47      154.01      6.69 o 
   3   1  10      180.14      183.80      6.53 o 
   4   1  10       56.67       60.27      4.07 o 
   5   1  10      145.82      154.38      9.82 o 
   6   1  10      109.14      112.19      9.21 o 
  -9   2  10      137.34      154.65      6.79 o 
  -8   2  10      177.57      187.48      7.14 o 
  -7   2  10       43.11       46.35      3.98 o 
  -6   2  10        9.68        9.92      1.99 o 
  -5   2  10      312.94      302.88      8.56 o 
  -4   2  10      150.07      139.59      5.39 o 
  -3   2  10       50.43       48.22      4.40 o 
  -2   2  10      240.94      227.82      5.47 o 
  -1   2  10      283.77      276.19      6.19 o 
   0   2  10      403.74      393.28      7.88 o 
   1   2  10      211.06      211.19      6.74 o 
   2   2  10      283.02      266.72     10.55 o 
   3   2  10       67.04       68.12      5.47 o 
   4   2  10       17.82       18.18      2.61 o 
   5   2  10       12.18       16.22      3.82 o 
   6   2  10        3.39        1.99      1.99 o 
  -9   3  10       17.97       11.28      3.07 o 
  -8   3  10        0.49        1.09      1.50 o 
  -7   3  10      115.08      117.28      5.47 o 
  -6   3  10       28.13       30.02      3.15 o 
  -5   3  10      337.22      321.44      9.10 o 
  -4   3  10      114.75      112.37      5.10 o 
  -3   3  10       73.05       68.21      4.17 o 
  -2   3  10      271.04      261.24      7.73 o 
  -1   3  10       31.53       35.87      3.08 o 
   0   3  10       23.45       22.88      2.14 o 
   1   3  10       31.70       32.79      3.08 o 
   2   3  10       33.95       34.28      3.27 o 
   3   3  10      248.65      249.60      9.28 o 
   4   3  10       34.66       38.96      5.54 o 
   5   3  10       59.48       63.81      6.36 o 
  -8   4  10        3.59        3.02      1.72 o 
  -7   4  10      111.51      109.64      5.45 o 
  -6   4  10       65.13       66.76      4.64 o 
  -5   4  10       93.27       96.39      4.88 o 
  -4   4  10        1.76       -1.24      1.24 o 
  -3   4  10       15.49       14.06      2.27 o 
  -2   4  10      400.11      400.59     10.46 o 
  -1   4  10      172.21      163.76      4.85 o 
   0   4  10       37.78       35.38      2.59 o 
   1   4  10      401.53      378.09     18.08 o 
   2   4  10        6.58        7.59      1.88 o 
   3   4  10       15.44       15.53      2.51 o 
   4   4  10       39.00       42.14      8.29 o 
   5   4  10       45.23       42.46      5.01 o 
  -7   5  10       77.09       78.94      5.32 o 
  -6   5  10        6.82        7.44      1.98 o 
  -5   5  10       45.01       45.82      5.95 o 
  -4   5  10      259.54      264.80      8.48 o 
  -3   5  10      146.97      160.29      6.44 o 
  -2   5  10       24.37       22.88      2.90 o 
  -1   5  10       86.12       77.43      5.00 o 
   0   5  10      104.33      105.16      5.54 o 
   1   5  10       53.04       57.00      4.11 o 
   2   5  10       10.72        9.80      1.91 o 
   3   5  10      163.74      165.22      6.89 o 
   4   5  10       29.93       29.64      3.61 o 
  -5   6  10       37.42       44.44      4.11 o 
  -4   6  10       49.24       51.96      5.74 o 
  -3   6  10      114.75      108.36      5.76 o 
  -2   6  10      212.42      210.85      7.90 o 
  -1   6  10       98.24      103.06     15.98 o 
   0   6  10      109.52      105.52      7.59 o 
   1   6  10       98.76      100.37      5.20 o 
   2   6  10       57.37       59.16      4.57 o 
  -2   7  10       12.36       15.42      2.61 o 
  -1   7  10       17.72       23.36      3.29 o 
  -4  -6  11        5.70        4.97      1.92 o 
  -3  -6  11       29.40       31.94      5.29 o 
  -2  -6  11      118.55      113.00      8.52 o 
  -1  -6  11        9.16       10.64      3.10 o 
   0  -6  11      116.30      126.53      9.31 o 
   1  -6  11       59.78       68.67      7.66 o 
  -6  -5  11       44.41       48.75      6.89 o 
  -5  -5  11      126.08      128.18      6.07 o 
  -4  -5  11       29.03       31.47      5.41 o 
  -3  -5  11       24.81       27.86      3.19 o 
  -2  -5  11      115.90      117.55      8.51 o 
  -1  -5  11       35.21       36.12      5.45 o 
   0  -5  11       99.88      110.58      5.65 o 
   1  -5  11       37.38       31.10      3.94 o 
   2  -5  11       12.03       16.20      2.52 o 
   3  -5  11       17.51       14.72      2.53 o 
  -7  -4  11      184.92      193.17     15.86 o 
  -6  -4  11       27.32       37.01      3.63 o 
  -5  -4  11       80.34       79.61      5.08 o 
  -4  -4  11       16.41       20.99      2.75 o 
  -3  -4  11       47.82       50.77      4.01 o 
  -2  -4  11       20.49       21.25      2.92 o 
  -1  -4  11       35.26       28.81      4.67 o 
   0  -4  11      155.58      154.97      9.66 o 
   1  -4  11       46.17       39.89      3.83 o 
   2  -4  11       61.95       63.38      7.01 o 
   3  -4  11      153.92      161.87     12.35 o 
   4  -4  11       11.07       10.49      2.33 o 
  -8  -3  11       18.21       12.29      3.93 o 
  -7  -3  11       55.96       58.50      6.86 o 
  -6  -3  11       30.95       31.76      3.95 o 
  -5  -3  11      152.08      147.17      6.03 o 
  -4  -3  11        8.73       11.36      2.05 o 
  -3  -3  11      248.73      244.36      7.82 o 
  -2  -3  11      247.81      241.06      7.60 o 
  -1  -3  11       29.61       27.52      2.94 o 
   0  -3  11      216.49      227.09     11.38 o 
   1  -3  11       92.29       90.89      4.88 o 
   2  -3  11       96.46       98.85      8.82 o 
   3  -3  11       40.32       40.55      3.86 o 
   4  -3  11       32.75       32.69      3.55 o 
  -8  -2  11       64.27       52.78      6.48 o 
  -7  -2  11      110.29      120.68      8.16 o 
  -6  -2  11      207.45      225.79     11.05 o 
  -5  -2  11       29.87       31.24      3.06 o 
  -4  -2  11      120.57      127.46      6.97 o 
  -3  -2  11        3.25        0.86      1.44 o 
  -2  -2  11       71.36       77.19      4.20 o 
  -1  -2  11       15.65       18.33      4.71 o 
   0  -2  11      326.90      307.41      6.80 o 
   1  -2  11      179.28      176.59      6.43 o 
   2  -2  11      288.54      278.97      8.55 o 
   3  -2  11       92.84       92.43      4.96 o 
   4  -2  11       89.21       85.20      4.91 o 
   5  -2  11      126.44      134.74      9.57 o 
  -9  -1  11       30.94       30.51      5.21 o 
  -8  -1  11       70.45       79.90      7.93 o 
  -7  -1  11        8.59        6.69      2.97 o 
  -6  -1  11        7.15       10.76      3.03 o 
  -5  -1  11       13.95       14.58      3.25 o 
  -4  -1  11      328.25      332.45     11.42 o 
  -3  -1  11        7.08        7.77      1.71 o 
  -2  -1  11      187.31      174.04      6.12 o 
  -1  -1  11      606.91      573.22     32.10 o 
   0  -1  11       57.29       53.55      3.68 o 
   1  -1  11       77.82       81.81      4.21 o 
   2  -1  11      228.93      237.65     11.85 o 
   3  -1  11      182.41      187.63     10.83 o 
   4  -1  11       85.49       93.54      8.18 o 
   5  -1  11       64.30       66.14      7.31 o 
  -9   0  11       44.64       52.61      4.47 o 
  -8   0  11       25.94       28.36      3.24 o 
  -7   0  11       39.83       33.60      3.43 o 
  -6   0  11      210.85      200.87      6.84 o 
  -5   0  11      106.47       94.02      4.38 o 
  -4   0  11       50.81       39.29      3.17 o 
  -3   0  11      218.87      207.51     14.30 o 
  -2   0  11        4.50        5.88      1.64 o 
  -1   0  11       36.45       42.46      3.35 o 
   0   0  11        0.33        0.61      1.11 o 
   1   0  11      918.71      884.98     17.40 o 
   2   0  11       99.62      101.26      4.74 o 
   3   0  11      136.16      138.04      9.01 o 
   4   0  11      283.07      269.36     13.41 o 
   5   0  11       55.27       57.38      6.89 o 
  -9   1  11       32.06       31.81      3.64 o 
  -8   1  11       68.51       67.77      7.56 o 
  -7   1  11        9.92        8.50      1.99 o 
  -6   1  11        7.50        5.99      1.78 o 
  -5   1  11       12.90       10.39      2.06 o 
  -4   1  11      331.32      326.59     18.13 o 
  -3   1  11        6.16        7.03      1.31 o 
  -2   1  11      181.67      166.50      6.82 o 
  -1   1  11      604.90      586.57     10.11 o 
   0   1  11       59.66       55.89      3.79 o 
   1   1  11       77.37       68.64      4.23 o 
   2   1  11      233.21      236.63      7.58 o 
   3   1  11      185.52      196.63      9.76 o 
   4   1  11       84.16       81.33      7.65 o 
   5   1  11       63.74       65.10      7.30 o 
  -8   2  11       65.34       71.88      5.46 o 
  -7   2  11      111.01      109.23      5.40 o 
  -6   2  11      207.31      210.62      9.41 o 
  -5   2  11       29.92       29.00      4.13 o 
  -4   2  11      118.41      115.42      5.04 o 
  -3   2  11        3.65        6.44      1.71 o 
  -2   2  11       69.03       68.58      3.29 o 
  -1   2  11       14.64       15.45      1.78 o 
   0   2  11      326.57      312.45      8.76 o 
   1   2  11      180.89      176.21      6.41 o 
   2   2  11      288.44      285.82     10.39 o 
   3   2  11       91.13       98.46      5.13 o 
   4   2  11       87.84       91.32      7.16 o 
   5   2  11      125.82      133.51      9.32 o 
  -8   3  11       17.19       25.83      5.86 o 
  -7   3  11       56.51       67.69      4.83 o 
  -6   3  11       30.32       39.57      3.74 o 
  -5   3  11      160.16      156.22     11.33 o 
  -4   3  11        9.96       15.22      2.40 o 
  -3   3  11      254.49      251.87     16.27 o 
  -2   3  11      240.94      239.18      7.61 o 
  -1   3  11       32.25       33.15      2.52 o 
   0   3  11      217.31      219.95      7.30 o 
   1   3  11       91.52       81.59      4.75 o 
   2   3  11       97.21      102.30      5.06 o 
   3   3  11       40.57       42.29      3.83 o 
   4   3  11       33.18       31.16      3.52 o 
   5   3  11       56.71       72.52      7.13 o 
  -7   4  11      189.12      186.35      7.37 o 
  -6   4  11       27.28       29.01      3.30 o 
  -5   4  11       80.77       85.30      5.27 o 
  -4   4  11       16.13       15.46      2.82 o 
  -3   4  11       48.45       51.50      4.21 o 
  -2   4  11       22.72       22.38      2.80 o 
  -1   4  11       36.73       39.58      3.64 o 
   0   4  11      152.40      145.06      5.86 o 
   1   4  11       46.22       52.63      3.95 o 
   2   4  11       60.24       65.86      4.61 o 
   3   4  11      150.85      142.63     13.54 o 
   4   4  11       11.35       16.49      2.82 o 
  -6   5  11       45.65       48.12      5.82 o 
  -5   5  11      125.32      129.75      6.03 o 
  -4   5  11       30.19       39.69      3.88 o 
  -3   5  11       22.73       25.62      3.21 o 
  -2   5  11      122.69      136.19      6.11 o 
  -1   5  11       35.72       36.16      3.68 o 
   0   5  11       98.65       98.36      8.02 o 
   1   5  11       36.78       36.42      3.57 o 
   2   5  11       12.03       13.42      2.80 o 
   3   5  11       17.18       16.41      5.03 o 
  -4   6  11        5.30        5.57      1.90 o 
  -3   6  11       26.77       26.17      3.38 o 
  -2   6  11      115.66      126.62      6.21 o 
  -1   6  11        9.03        6.02      1.92 o 
   0   6  11      114.20      118.92      8.16 o 
   1   6  11       59.04       61.18      7.10 o 
  -5  -5  12      171.68      173.88      7.22 o 
  -4  -5  12       45.47       52.50      4.44 o 
  -3  -5  12       15.43       23.81      4.84 o 
  -2  -5  12        1.02        2.51      2.27 o 
  -1  -5  12       39.38       46.86      6.31 o 
   0  -5  12       14.88       16.10      2.52 o 
   1  -5  12       31.16       29.26      5.33 o 
  -6  -4  12      122.14      129.69      6.08 o 
  -5  -4  12       61.95       69.45      4.89 o 
  -4  -4  12       35.61       38.54      8.73 o 
  -3  -4  12      290.23      285.68      9.13 o 
  -2  -4  12       11.14       11.54      2.31 o 
  -1  -4  12       12.80        8.45      3.08 o 
   0  -4  12      109.84      117.25      5.78 o 
   1  -4  12        4.84        6.47      1.89 o 
   2  -4  12       44.76       47.42      4.40 o 
  -7  -3  12        4.10        6.57      2.89 o 
  -6  -3  12        4.70        4.03      1.67 o 
  -5  -3  12      283.52      292.85      9.20 o 
  -4  -3  12       55.99       61.69      4.40 o 
  -3  -3  12       74.54       74.88      4.72 o 
  -2  -3  12       82.93       76.11      4.68 o 
  -1  -3  12      148.11      153.30      6.00 o 
   0  -3  12       69.01       66.10      4.48 o 
   1  -3  12       45.04       52.63      4.25 o 
   2  -3  12      184.02      199.29      7.53 o 
   3  -3  12       79.30       83.28      6.29 o 
  -8  -2  12       26.42       25.66      5.04 o 
  -7  -2  12       47.43       50.54      6.45 o 
  -6  -2  12       32.60       32.39      5.03 o 
  -5  -2  12      143.82      139.71      6.69 o 
  -4  -2  12      369.53      366.82     10.06 o 
  -3  -2  12      166.13      171.95     12.09 o 
  -2  -2  12      125.93      118.65      5.31 o 
  -1  -2  12       19.77       20.46      2.65 o 
   0  -2  12      109.19      107.24      3.92 o 
   1  -2  12      179.57      176.31     10.48 o 
   2  -2  12       60.19       59.95      6.84 o 
   3  -2  12       79.41       87.91      8.18 o 
   4  -2  12      101.37      106.79      9.40 o 
  -8  -1  12       12.35       16.55      3.75 o 
  -7  -1  12       78.99       73.59      7.58 o 
  -6  -1  12      232.39      244.29     11.73 o 
  -5  -1  12       42.48       41.61      5.49 o 
  -4  -1  12       29.10       30.85      3.02 o 
  -3  -1  12       40.34       43.16      6.59 o 
  -2  -1  12      202.94      200.82      6.96 o 
  -1  -1  12       16.35       14.14      2.28 o 
   0  -1  12       59.21       64.61      4.16 o 
   1  -1  12      145.75      162.45      6.14 o 
   2  -1  12       29.45       16.40      3.83 o 
   3  -1  12       30.34       33.13      5.45 o 
   4  -1  12      112.67      110.97      9.31 o 
  -8   0  12        0.85        0.67      2.09 o 
  -7   0  12       81.01       81.39      7.78 o 
  -6   0  12        1.95        1.16      1.95 o 
  -5   0  12      472.86      457.38     16.78 o 
  -4   0  12      229.89      228.07     10.75 o 
  -3   0  12      115.17      120.00      7.09 o 
  -2   0  12       23.41       19.79      2.58 o 
  -1   0  12       40.95       43.03      3.57 o 
   0   0  12       53.12       55.87      3.94 o 
   1   0  12       18.39       20.12      2.79 o 
   2   0  12       11.13       11.77      2.24 o 
   3   0  12      235.36      219.72     12.07 o 
   4   0  12       17.12       12.72      3.46 o 
  -8   1  12       11.30       11.69      4.64 o 
  -7   1  12       77.92       96.42      7.40 o 
  -6   1  12      230.98      225.81      7.65 o 
  -5   1  12       43.97       51.21      3.95 o 
  -4   1  12       28.49       27.90      2.96 o 
  -3   1  12       40.58       42.40      5.24 o 
  -2   1  12      202.58      207.83      6.98 o 
  -1   1  12       16.78       20.03      3.61 o 
   0   1  12       56.75       56.00      4.12 o 
   1   1  12      141.13      148.10      6.04 o 
   2   1  12       31.97       26.96      3.10 o 
   3   1  12       29.99       25.56      3.11 o 
   4   1  12      114.51      112.76      9.23 o 
  -8   2  12       26.56       35.08      3.71 o 
  -7   2  12       47.26       55.80      4.65 o 
  -6   2  12       31.70       33.46      3.50 o 
  -5   2  12      140.44      146.79      6.10 o 
  -4   2  12      366.01      360.88     12.66 o 
  -3   2  12      160.58      162.17      6.18 o 
  -2   2  12      128.39      130.45      5.41 o 
  -1   2  12       19.99       21.25      2.16 o 
   0   2  12      108.74      103.21      4.99 o 
   1   2  12      179.15      168.78      6.55 o 
   2   2  12       61.07       61.09      5.28 o 
   3   2  12       78.32       80.44      5.18 o 
   4   2  12      104.86      119.88      8.87 o 
  -7   3  12        3.55        4.75      1.88 o 
  -6   3  12        4.48        6.15      2.10 o 
  -5   3  12      284.19      307.56     13.67 o 
  -4   3  12       54.65       54.13      4.25 o 
  -3   3  12       75.61       70.64      4.75 o 
  -2   3  12       85.51       93.78      5.03 o 
  -1   3  12      142.92      133.67      6.77 o 
   0   3  12       69.91       66.81      4.43 o 
   1   3  12       44.84       47.43      7.59 o 
   2   3  12      187.47      192.27      7.39 o 
   3   3  12       81.73       86.28      5.33 o 
  -6   4  12      118.27      115.09      5.88 o 
  -5   4  12       59.81       76.90      8.80 o 
  -4   4  12       36.21       37.45      5.16 o 
  -3   4  12      288.83      294.75      9.25 o 
  -2   4  12       10.29       13.56      2.39 o 
  -1   4  12       12.67       10.34      2.29 o 
   0   4  12      113.40      115.89      5.39 o 
   1   4  12        4.30        5.53      1.66 o 
   2   4  12       46.52       55.03      4.44 o 
  -5   5  12      171.73      167.73      9.86 o 
  -4   5  12       45.19       49.53      5.31 o 
  -3   5  12       16.70       19.81      4.57 o 
  -2   5  12        0.93        1.31      1.63 o 
  -1   5  12       37.16       38.13      3.92 o 
   0   5  12       16.45       15.96      4.01 o 
   1   5  12       32.31       33.61      3.47 o 
  -5  -4  13        0.99        4.58      1.75 o 
  -4  -4  13       27.95       27.83      3.26 o 
  -3  -4  13       30.32       37.35      3.76 o 
  -2  -4  13       56.11       54.37      6.74 o 
  -1  -4  13      594.53      585.99     22.27 o 
   0  -4  13        7.93        9.08      1.99 o 
   1  -4  13        1.02        0.92      1.77 o 
  -6  -3  13      126.17      139.40      9.28 o 
  -5  -3  13       30.83       32.87      4.06 o 
  -4  -3  13       11.00       12.27      2.35 o 
  -3  -3  13      181.28      211.19      7.68 o 
  -2  -3  13       51.57       48.62      4.14 o 
  -1  -3  13       25.72       26.00      4.96 o 
   0  -3  13       81.46       82.96      4.90 o 
   1  -3  13       59.86       60.25      7.24 o 
   2  -3  13        2.49        5.06      2.03 o 
  -7  -2  13       25.55       26.46      5.02 o 
  -6  -2  13        3.93        4.47      2.72 o 
  -5  -2  13       77.43       99.18      8.20 o 
  -4  -2  13       88.42       94.51      8.34 o 
  -3  -2  13        8.72       11.19      4.53 o 
  -2  -2  13      400.39      393.77     10.75 o 
  -1  -2  13      100.41      100.45      5.17 o 
   0  -2  13       78.15       70.57      7.49 o 
   1  -2  13       70.77       69.32      7.52 o 
   2  -2  13      183.04      184.07     11.38 o 
   3  -2  13       31.90       32.30      5.51 o 
  -7  -1  13       56.55       60.43      7.34 o 
  -6  -1  13      105.22      111.24      8.13 o 
  -5  -1  13       27.73       30.45      4.88 o 
  -4  -1  13       89.97       98.38      5.13 o 
  -3  -1  13       10.03       13.48      2.24 o 
  -2  -1  13       55.43       59.90      4.32 o 
  -1  -1  13        5.87        8.24      1.93 o 
   0  -1  13       97.07       99.90     10.96 o 
   1  -1  13       46.85       44.61      6.00 o 
   2  -1  13       18.67       24.56      4.86 o 
   3  -1  13       74.79       87.56      8.47 o 
  -7   0  13       74.87       85.36      8.09 o 
  -6   0  13       87.71       78.48      7.82 o 
  -5   0  13       71.91       61.78      6.78 o 
  -4   0  13        0.96        2.20      2.16 o 
  -3   0  13      189.31      202.27     14.28 o 
  -2   0  13      211.03      204.41      9.78 o 
  -1   0  13       25.14       28.06      3.03 o 
   0   0  13       37.03       34.80      5.81 o 
   1   0  13       68.16       76.35      4.82 o 
   2   0  13        1.72        0.48      2.11 o 
   3   0  13       31.01       26.81      4.89 o 
  -7   1  13       54.79       44.74      5.95 o 
  -6   1  13      106.68      115.47      8.16 o 
  -5   1  13       29.39       41.43      5.45 o 
  -4   1  13       90.80       97.48      7.90 o 
  -3   1  13       11.11       13.09      3.36 o 
  -2   1  13       54.52       56.33      5.59 o 
  -1   1  13        5.91        4.70      1.57 o 
   0   1  13       93.81       96.12      4.93 o 
   1   1  13       45.18       38.94      3.74 o 
   2   1  13       18.91       19.27      2.82 o 
   3   1  13       73.90       81.68      7.99 o 
  -7   2  13       27.15       29.34      3.48 o 
  -6   2  13        3.75        8.04      2.01 o 
  -5   2  13       74.00       79.70      5.09 o 
  -4   2  13       87.98       88.83      5.38 o 
  -3   2  13        9.70       13.53      3.37 o 
  -2   2  13      399.63      370.53     14.84 o 
  -1   2  13      101.29      106.78      5.17 o 
   0   2  13       77.86       81.39      4.99 o 
   1   2  13       74.75       75.64      4.92 o 
   2   2  13      181.31      186.85      7.36 o 
   3   2  13       31.03       30.79      3.66 o 
  -6   3  13      122.28      129.14     10.31 o 
  -5   3  13       31.83       34.87      8.77 o 
  -4   3  13       11.01       12.79      2.41 o 
  -3   3  13      186.34      206.91      7.59 o 
  -2   3  13       49.12       46.48      4.11 o 
  -1   3  13       25.88       33.12      3.51 o 
   0   3  13       80.42       91.07      5.11 o 
   1   3  13       61.40       61.01      6.56 o 
   2   3  13        2.07        3.00      1.64 o 
  -5   4  13        1.06        5.57      2.42 o 
  -4   4  13       27.07       26.86      3.31 o 
  -3   4  13       29.45       30.89      3.47 o 
  -2   4  13       55.24       66.23      4.99 o 
  -1   4  13      600.01      615.33     14.86 o 
   0   4  13        7.63        3.00      2.94 o 
   1   4  13        0.77        0.68      1.34 o 
  -4  -3  14      156.42      185.25      7.45 o 
  -3  -3  14       41.28       41.20      3.95 o 
  -2  -3  14       42.70       50.47      6.51 o 
  -1  -3  14       50.39       55.18      6.88 o 
   0  -3  14        4.82        4.90      2.39 o 
  -5  -2  14       28.28       33.80      5.27 o 
  -4  -2  14       43.00       51.25      4.32 o 
  -3  -2  14       30.03       26.69      6.93 o 
  -2  -2  14      150.21      167.93      6.88 o 
  -1  -2  14       41.09       43.40      6.19 o 
   0  -2  14       97.84      108.39      9.23 o 
   1  -2  14      192.14      174.60     11.21 o 
  -6  -1  14       65.99       75.84      8.06 o 
  -5  -1  14        9.47       11.63      3.35 o 
  -4  -1  14       39.26       45.60      5.92 o 
  -3  -1  14      209.20      226.18      8.06 o 
  -2  -1  14        9.46       11.76      3.38 o 
  -1  -1  14       36.82       40.58      3.90 o 
   0  -1  14      288.22      293.59     14.27 o 
   1  -1  14      165.38      161.70     10.71 o 
  -6   0  14      234.90      243.23     12.68 o 
  -5   0  14      302.87      305.24     13.95 o 
  -4   0  14       25.15       21.98      4.16 o 
  -3   0  14       10.56       16.71      3.72 o 
  -2   0  14       43.92       42.42      4.42 o 
  -1   0  14       97.96       97.19      5.33 o 
   0   0  14       25.49       31.41      3.44 o 
   1   0  14      187.21      189.29     11.29 o 
   2   0  14      189.65      190.05     11.49 o 
  -6   1  14       67.70       61.04      7.21 o 
  -5   1  14       11.08       15.30      3.94 o 
  -4   1  14       38.07       44.53      5.78 o 
  -3   1  14      209.68      231.58     11.62 o 
  -2   1  14        8.37       11.59      3.17 o 
  -1   1  14       38.00       40.60      3.82 o 
   0   1  14      288.77      292.78      9.38 o 
   1   1  14      165.34      181.26      7.18 o 
  -5   2  14       29.21       33.60      5.21 o 
  -4   2  14       43.02       46.19      6.16 o 
  -3   2  14       29.38       40.35      5.58 o 
  -2   2  14      151.24      179.98     10.07 o 
  -1   2  14       42.90       52.72      6.21 o 
   0   2  14      100.61      121.84     16.61 o 
   1   2  14      193.19      188.38      7.43 o 
  -4   3  14      156.49      177.06     23.81 o 
  -3   3  14       41.29       37.50      5.78 o 
  -2   3  14       43.44       42.24      5.88 o 
  -1   3  14       50.69       51.26      6.34 o 
   0   3  14        4.22        0.77      2.43 o 
  -3  -1  15       18.87       29.49      4.83 o 
  -2  -1  15       36.07       34.12      3.68 o 
  -3   0  15       76.00       69.63      7.26 o 
  -2   0  15       24.42       25.74      6.44 o 
  -1   0  15        0.23        0.68      1.66 o 
  -3   1  15       20.12       28.28      4.72 o 
  -2   1  15       34.23       37.28      5.47 o 
                                                 
